# Supplementary material for: Hard input, soft management and student engagement: How institutional actions promote innovation ability and academic performance among top innovative talent
Source: PLoS One. 2025 Aug 1;20(8):e0328842. doi: 10.1371/journal.pone.0328842 (PMC12316290; doi:10.1371/journal.pone.0328842)
Supplement: S1 File — (XLSX) [file pone.0328842.s001.xlsx]

## Sheet: Top Innovative Talent
rid	gender	location	party	ssi	csi_l	esi	tpye_sch	doc_year	doc_adm	doc_type	discip	tpye_doc	tpye_master	tpye_uni	motiv	funding	opport	interdis	basiccour	methodo	froncour	space	materi	grants	schmana	comp_creativity	excdisser
134858671	1	1	1	42	6	25.9899997711182	5	1	2	1	2	1	1	3	5	7	6	5	7	6	5	7	7	6	7	4.6875	0
134032125	2	1	1	42	12	54.5699996948242	3	2	1	1	2	2	2	2	2	7	6	6	7	6	6	7	7	6	5	5.3125	0
135416934	1	1	1	71.3099975585938	16	44.810001373291	2	2	1	1	2	2	1	1	2	7	5	5	5	6	6	7	7	6	7	5.5625	1
134006939	1	1	1	23.8199996948242	12	52.310001373291	2	2	2	1	2	1	2	1	1	7	6	5	7	6	7	5	6	7	6	5.25	0
135429595	1	1	1	53.9099998474121	16	62.810001373291	2	2	2	1	2	1	1	1	2	5	6	5	6	7	6	5	6	7	6	5.3125	0
135415775	2	1	1	64.5999984741211	16	78.7300033569336	3	2	2	1	2	1	1	3	5	5	6	7	6	6	7	6	7	7	6	5.5625	0
135436899	1	1	1	67	9	47.4799995422363	2	2	2	1	2	1	1	1	1	1	7	4	5	5	4	7	7	5	5	4.625	0
135594744	2	1	2	31.0699996948242	9	35.3499984741211	3	2	1	1	2	1	2	2	1	5	6	6	6	5	5	7	6	5	6	4.5625	0
134741861	2	1	1	49.5	12	50.9700012207031	4	2	1	1	2	1	1	3	6	5	5	5	6	5	5	6	6	5	6	5.25	0
135446991	1	1	1	67	16	53.2299995422363	2	2	1	1	2	3	1	3	2	6	6	6	5	7	5	5	6	6	7	5.3125	0
134753693	1	1	1	71.9400024414063	16	55.9099998474121	3	2	2	1	2	1	1	1	2	5	7	6	6	7	5	6	6	5	6	4.9375	1
135128262	1	1	1	67	15	61.7700004577637	3	2	2	1	2	1	1	1	1	5	6	7	6	7	6	7	6	7	6	5.8125	1
135594909	1	1	2	53.9099998474121	16	58.1699981689453	2	2	2	1	2	1	2	1	3	6	6	6	5	5	6	6	6	5	6	5	0
134757319	1	1	1	71.9400024414063	16	54.5699996948242	3	2	2	1	2	1	1	1	6	5	6	5	6	5	6	5	6	5	6	5.0625	1
134907292	1	1	1	64.5999984741211	15	58.1699981689453	3	2	2	1	2	1	1	2	3	7	5	5	4	4	6	7	4	5	4	5.4375	1
135451959	2	1	1	71.9400024414063	16	62.7599983215332	2	2	4	1	2	1	1	1	3	2	6	2	7	3	5	4	2	5	7	4.5625	0
135325548	2	1	1	23.8199996948242	9	54.5699996948242	2	2	2	1	2	1	1	1	2	6	6	4	7	7	6	7	7	6	7	5.25	1
134742841	1	1	2	71.3099975585938	16	48.7099990844727	4	2	2	1	2	2	2	2	5	5	6	5	6	7	6	5	6	7	6	5.25	0
135410180	1	1	2	67	12	44.810001373291	4	2	3	1	2	2	2	3	6	6	6	5	6	6	7	6	5	5	6	4.9375	0
135115639	2	1	2	31.0699996948242	12	44.810001373291	3	2	2	1	2	2	2	2	6	5	7	6	7	6	6	7	7	5	7	5.0625	0
135451714	1	1	1	71.9400024414063	16	57.1300010681152	3	2	2	1	2	1	1	2	2	4	6	6	6	6	6	7	7	6	6	5.375	0
135430600	2	1	1	64.5999984741211	15	61.7700004577637	4	1	1	2	2	1	2	2	6	5	6	5	6	5	6	5	6	5	6	5	0
134869280	2	1	1	71.3099975585938	15	58.1699981689453	3	1	2	1	2	2	1	2	6	7	6	5	6	5	5	5	3	6	5	5.1875	0
135141505	1	1	1	71.3099975585938	16	48.7099990844727	4	2	1	1	2	2	2	2	2	3	4	3	2	3	4	3	5	3	3	4.625	0
135143347	1	1	1	49.5	9	48.4099998474121	3	2	2	1	2	2	2	3	1	6	5	5	6	5	6	5	5	5	6	5.1875	0
135135781	1	1	1	71.3099975585938	16	48.7099990844727	4	1	1	1	2	3	3	3	2	3	2	3	4	3	2	3	3	2	4	4.125	0
135080745	1	1	1	71.3099975585938	16	48.7099990844727	4	1	1	1	2	3	3	3	2	3	2	3	4	3	5	4	4	3	4	4.0625	0
135414534	1	2	1	67	12	43.8800010681152	2	2	1	1	2	2	2	1	2	7	6	6	5	6	7	6	6	5	5	5.1875	0
135414731	2	2	1	64.5999984741211	16	48.4099998474121	3	2	2	1	2	2	2	2	5	5	6	5	5	6	5	4	5	6	5	4.8125	0
134773567	2	2	1	71.9400024414063	16	49.9300003051758	4	2	1	1	2	2	2	1	4	7	5	6	5	7	6	7	7	6	6	5.125	1
135426307	1	2	2	36.0999984741211	9	44.810001373291	4	2	2	1	2	1	1	2	3	6	3	6	2	3	5	6	2	4	3	4.25	0
135082779	1	2	2	71.9400024414063	16	63.2900009155273	2	2	2	1	2	1	1	1	2	6	6	7	5	6	7	5	6	6	7	5.375	0
134806199	1	2	2	71.3099975585938	16	52.310001373291	4	2	2	1	2	1	1	1	3	7	6	7	7	6	6	5	7	6	7	5.4375	0
135594750	2	2	1	71.3099975585938	15	54.5699996948242	3	2	1	1	2	1	1	3	2	5	6	5	5	6	5	4	6	5	6	4.875	0
133236145	1	2	1	36.0999984741211	16	44.810001373291	4	2	2	1	2	2	2	2	5	5	5	4	5	4	5	4	5	4	4	4.8125	0
135453798	1	2	2	71.3099975585938	16	44.810001373291	4	2	1	1	2	2	2	2	6	7	4	6	5	7	5	7	5	3	6	4.875	0
134876264	1	3	1	53.9099998474121	16	52.310001373291	4	2	2	1	2	1	2	2	3	4	3	3	2	2	7	7	7	7	3	3.5625	0
135387916	2	3	1	31.0699996948242	12	40.5699996948242	3	2	1	1	2	2	2	2	1	7	7	6	6	5	6	7	6	7	6	5.25	0
134341592	1	3	1	36.0999984741211	12	48.4099998474121	3	1	2	1	2	1	1	2	2	3	4	5	5	5	4	5	5	4	5	5.125	1
134006186	2	3	1	71.9400024414063	15	56.6599998474121	5	2	2	1	2	1	1	3	2	6	7	7	7	6	6	7	6	7	7	5.0625	0
135452005	2	4	2	42	12	45.2099990844727	5	2	2	1	2	1	2	2	6	5	3	6	4	7	6	5	5	5	6	4.8125	0
135452261	1	1	1	36.0999984741211	12	52.310001373291	4	2	2	1	3	1	2	2	1	7	7	7	7	7	6	7	7	6	7	5.75	0
135453016	1	1	1	53.9099998474121	16	48.4099998474121	3	2	1	1	3	1	1	1	6	4	6	6	7	5	6	7	6	7	7	5.0625	1
135413677	1	1	1	71.3099975585938	16	45.7400016784668	2	2	1	1	3	1	1	1	2	7	5	6	6	7	6	6	5	6	7	5.25	1
135416933	1	1	1	67	16	44.810001373291	2	2	1	1	3	2	1	1	2	7	6	5	5	5	6	7	7	6	6	5.4375	1
135429418	1	1	1	67	16	44.810001373291	2	2	1	1	3	2	2	1	2	7	5	5	6	6	7	7	6	5	6	5.5	1
134445833	2	1	1	36.0999984741211	12	52.0099983215332	3	2	2	1	3	2	2	3	2	7	6	7	6	6	7	6	7	6	7	5.4375	0
135446671	1	1	2	36.0999984741211	15	44.5200004577637	4	2	1	1	3	3	2	2	4	7	5	7	7	4	5	5	6	7	5	5.375	0
135452433	1	1	1	71.9400024414063	16	52.0099983215332	4	2	1	1	3	3	2	2	2	6	5	7	5	6	7	6	7	6	6	5.75	0
135447392	1	1	2	36.0999984741211	12	45.7400016784668	2	2	1	1	3	3	2	2	3	7	4	5	6	7	7	6	5	6	6	5.5	0
135448309	1	1	1	71.3099975585938	16	58.1699981689453	2	2	1	1	3	1	1	1	2	6	5	5	7	7	6	6	5	6	7	5.1875	0
135430634	2	1	2	67	15	54.5699996948242	2	2	2	1	3	1	1	1	5	5	5	5	5	4	4	5	5	6	5	4.375	0
135594610	2	1	1	71.9400024414063	15	86.9700012207031	2	2	1	1	3	1	2	2	2	7	5	6	7	6	7	7	6	7	6	5.6875	0
134344286	1	1	1	53.9099998474121	15	58.1699981689453	1	2	2	1	3	1	1	1	1	6	6	7	7	6	7	7	6	7	7	5.6875	0
134746151	2	1	2	67	16	52.0099983215332	3	2	3	1	3	1	1	2	6	7	7	7	6	6	6	6	6	7	5	5.25	0
135594462	1	1	1	71.9400024414063	16	54.5699996948242	3	2	2	1	3	1	1	1	2	7	6	7	6	7	6	7	6	6	7	5.75	0
135451919	1	1	1	71.9400024414063	15	54.6800003051758	2	2	1	1	3	1	2	1	3	5	6	5	5	6	7	5	5	6	5	5.1875	0
135453198	1	1	2	23.8199996948242	12	48.7099990844727	3	2	1	1	3	1	2	1	2	5	6	7	6	7	6	7	6	7	6	5.6875	0
135451651	2	1	1	71.9400024414063	16	86.9700012207031	2	2	2	1	3	1	1	1	1	6	7	6	7	7	7	7	6	6	6	5.75	0
134010537	2	1	1	71.9400024414063	15	50.9700012207031	2	2	1	1	3	1	2	1	1	3	6	5	5	4	6	6	5	5	6	5.1875	0
135416407	1	1	2	64.5999984741211	16	54.5699996948242	2	2	2	1	3	1	1	1	3	3	4	3	5	4	4	3	4	4	3	4.1875	0
135413657	1	1	1	71.3099975585938	16	44.810001373291	2	2	2	1	3	1	1	1	2	7	5	6	6	7	6	6	6	7	6	5.5	1
135416176	1	1	1	53.9099998474121	16	53.2299995422363	2	2	1	1	3	1	1	1	2	5	6	5	6	7	6	5	6	6	5	5.25	0
135447873	1	1	1	71.3099975585938	16	54.5699996948242	2	2	2	1	3	1	1	1	4	6	6	5	7	6	6	5	7	6	6	5.125	0
134006083	2	1	1	71.3099975585938	16	52.310001373291	2	2	2	1	3	1	1	1	3	5	4	6	5	4	5	6	4	5	4	4.25	0
135412174	1	1	1	53.9099998474121	16	53.5299987792969	2	2	2	1	3	1	1	1	2	7	5	6	6	5	5	6	6	5	6	5.4375	0
134007928	2	1	1	71.3099975585938	12	65.370002746582	2	2	1	1	3	1	2	1	2	6	5	5	5	4	6	4	6	5	7	4.5625	0
135413815	1	1	1	71.9400024414063	16	54.5699996948242	2	2	2	1	3	1	1	1	2	5	6	5	6	7	6	5	6	7	6	5.0625	0
135451676	1	1	1	71.3099975585938	15	48.4099998474121	3	2	2	1	3	1	2	2	2	5	7	6	5	7	6	6	6	6	6	3.9375	1
135455235	1	1	2	71.3099975585938	16	52.0099983215332	2	2	1	1	3	2	2	2	2	6	5	4	5	6	7	6	5	4	6	5.125	0
134748732	1	1	2	67	16	48.7099990844727	3	2	1	1	3	2	2	1	5	5	5	6	6	6	7	6	6	5	6	5.375	1
135368988	1	1	2	71.3099975585938	16	52.310001373291	3	2	1	1	3	2	2	2	2	5	5	4	6	6	5	7	6	4	6	5.1875	0
134764310	1	1	2	71.3099975585938	16	48.7099990844727	3	2	1	1	3	2	1	1	1	5	7	6	5	6	7	7	6	5	6	5.3125	1
134838625	1	1	1	67	9	48.7099990844727	3	2	2	1	3	2	2	2	6	5	7	7	6	6	7	7	6	7	6	5.125	0
134902198	1	1	1	71.9400024414063	16	54.5699996948242	2	2	1	1	3	2	2	1	1	5	7	6	5	6	5	6	6	6	7	5.4375	1
135342323	1	1	1	23.8199996948242	6	52.310001373291	3	2	1	1	3	2	2	1	2	5	6	5	6	7	6	7	6	6	7	5.4375	0
135594684	1	1	1	71.3099975585938	16	67.75	2	2	2	1	3	2	2	2	4	7	4	7	6	4	6	4	7	6	6	4.875	0
135412414	2	1	2	36.0999984741211	6	54.5699996948242	5	2	1	1	3	2	2	1	6	6	6	5	7	5	5	4	6	5	6	5.3125	0
135207855	1	1	1	71.9400024414063	16	55.9099998474121	3	2	1	1	3	2	2	2	2	4	5	4	7	7	7	7	7	5	5	5.3125	0
135447249	1	1	2	71.9400024414063	16	50.439998626709	2	2	2	1	3	2	2	2	2	6	6	7	6	6	5	6	6	6	5	5.25	0
135079330	2	1	2	53.9099998474121	15	75.129997253418	3	2	1	1	3	2	2	2	2	2	5	5	4	6	5	6	5	2	5	4.625	0
134749185	2	1	1	67	16	52.310001373291	2	2	1	1	3	3	1	3	5	4	5	7	5	7	5	7	6	6	7	5.5625	0
135451957	1	1	2	71.9400024414063	16	36.0999984741211	2	1	2	1	3	3	2	2	1	5	7	6	4	6	7	4	5	7	5	5.125	0
135207865	1	1	2	71.3099975585938	15	61.0200004577637	4	2	1	1	3	3	3	3	2	4	5	3	5	5	2	5	3	5	4	4.25	0
135084700	1	1	2	67	15	58.1699981689453	4	2	2	1	3	3	3	2	2	5	6	6	7	6	6	7	7	7	7	4.8125	0
135080802	2	1	1	71.9400024414063	16	48.7099990844727	1	2	1	1	3	2	3	3	2	6	6	5	6	5	5	6	5	6	5	5	0
134793119	2	1	1	36.0999984741211	12	56.9500007629395	4	2	1	1	3	3	3	3	2	5	5	5	5	6	5	6	5	4	5	5.1875	0
134788656	2	1	1	71.3099975585938	15	71.5299987792969	3	2	1	1	3	3	3	3	1	4	6	6	6	6	5	6	6	5	6	4.375	0
135313144	2	1	2	67	15	63.2900009155273	2	2	2	1	3	3	3	3	6	1	7	7	7	7	7	7	7	7	7	4.6875	0
134533115	1	1	2	36.0999984741211	9	45.7400016784668	5	2	1	1	3	1	1	2	2	4	6	7	6	5	5	7	6	4	5	4.25	0
134794160	1	1	1	71.3099975585938	15	48.7099990844727	3	2	1	1	3	1	1	1	6	5	5	5	7	6	6	5	6	5	6	5.0625	0
134825139	1	1	1	71.9400024414063	16	59.5099983215332	3	2	2	1	3	1	1	2	2	4	7	6	6	5	4	7	7	3	6	5.1875	0
134743085	1	1	2	71.3099975585938	16	48.7099990844727	3	1	2	1	3	1	1	2	5	6	5	6	7	6	5	6	7	6	7	5.25	0
135403459	1	1	1	67	15	48.7099990844727	2	2	1	1	3	2	2	2	2	6	6	7	5	6	6	6	5	6	5	4.375	0
134882400	1	1	1	53.9099998474121	12	54.5699996948242	2	2	1	1	3	2	1	2	2	6	5	4	6	6	7	7	7	6	7	5.3125	0
134748800	2	1	1	71.3099975585938	16	50.9700012207031	3	2	2	1	3	2	2	2	2	5	5	4	5	6	6	7	6	5	6	5	1
135410582	2	1	1	42	12	52.310001373291	2	2	1	1	3	2	2	2	6	7	7	7	6	6	7	7	6	6	7	5.625	0
135409725	1	1	1	42	9	44.810001373291	1	2	1	1	3	2	2	3	6	5	6	7	6	6	7	6	6	7	7	5.4375	0
134779212	1	1	1	53.9099998474121	15	54.5699996948242	3	2	1	1	3	2	2	2	6	7	5	6	7	6	6	7	7	6	7	4.3125	1
135268917	1	1	1	50	9	50.9700012207031	3	2	2	1	3	1	1	3	5	5	5	3	6	6	5	7	5	6	4	4.5	0
135082761	1	1	1	71.3099975585938	16	58.1699981689453	2	2	2	1	3	1	1	2	2	7	7	7	7	6	7	7	7	6	7	5.8125	0
134744435	2	1	2	53.9099998474121	16	50.9700012207031	3	2	2	1	3	1	1	1	6	7	7	6	7	6	5	6	7	5	6	4.9375	0
135078708	2	1	2	71.3099975585938	15	48.7099990844727	3	2	2	1	3	1	1	1	3	4	7	3	6	5	7	6	7	4	5	5	0
133236125	2	1	1	67	15	58.1699981689453	3	2	2	1	3	1	2	2	2	7	6	7	6	6	7	7	7	5	7	5.1875	1
134373860	1	1	1	71.3099975585938	16	58.1699981689453	2	2	3	1	3	1	1	2	1	5	7	6	6	5	6	6	7	6	6	5.5	1
135433030	2	1	1	71.3099975585938	16	55.9099998474121	2	2	2	1	3	1	3	2	2	6	5	3	4	4	4	6	6	3	5	4.8125	0
135114170	1	1	2	64.5999984741211	12	50.9700012207031	4	2	2	1	3	1	1	2	2	3	5	6	5	6	5	6	6	5	6	4.8125	0
134238021	2	1	1	53.9099998474121	16	52.310001373291	4	2	1	1	3	1	3	3	3	5	4	6	7	5	7	6	5	4	3	4.625	0
134745096	2	1	1	71.3099975585938	15	58.1699981689453	2	2	1	1	3	1	1	2	2	5	5	5	6	6	5	4	5	6	6	4.5625	1
135415527	1	1	1	36.0999984741211	12	42.9500007629395	3	1	2	1	3	1	2	2	6	5	6	5	6	5	6	5	4	5	6	4.875	0
135391698	1	1	1	67	12	54.5699996948242	4	2	2	1	3	1	1	1	1	5	7	7	6	6	5	6	7	6	6	5.1875	0
133236038	2	1	1	71.3099975585938	16	54.5699996948242	3	2	2	1	3	1	1	2	3	4	7	7	5	6	6	7	7	6	7	5.25	1
135452201	1	1	1	71.3099975585938	15	52.7599983215332	2	2	1	1	3	1	1	2	3	7	7	7	6	7	6	6	7	7	6	5.4375	0
135397707	2	1	1	53.9099998474121	12	52.310001373291	3	2	1	1	3	1	1	1	2	5	5	6	7	5	6	7	6	6	6	4.25	0
135391696	1	1	1	67	12	54.5699996948242	4	2	2	1	3	1	1	1	1	5	7	7	6	6	5	6	7	6	6	5.5	0
134786872	1	1	1	67	16	65.6699981689453	2	2	2	1	3	1	1	1	3	7	7	6	7	7	6	7	6	7	7	5.8125	0
135451625	2	1	2	71.3099975585938	15	44.810001373291	4	2	1	1	3	1	1	1	6	6	6	5	6	7	5	6	7	5	7	5.0625	0
134375596	1	1	1	71.3099975585938	16	58.1699981689453	2	2	3	1	3	1	1	1	1	6	6	7	7	6	6	7	6	6	7	5.625	1
134858016	1	1	1	71.9400024414063	15	50.9700012207031	3	2	1	1	3	1	1	1	2	7	5	6	6	7	6	5	5	6	5	5.25	1
135413726	2	1	2	60.8600006103516	15	57.8800010681152	2	2	1	1	3	1	1	1	3	5	4	4	2	3	5	6	3	5	4	4.8125	0
134373206	1	1	1	71.3099975585938	16	58.1699981689453	3	2	2	1	3	1	1	2	1	7	6	6	7	6	5	6	7	6	6	5.0625	1
135451923	1	1	1	71.9400024414063	15	72.5699996948242	4	2	2	1	3	1	1	1	2	4	3	7	4	7	3	5	3	6	3	4.4375	0
134750107	2	1	1	64.5999984741211	12	69.7399978637695	3	2	2	1	3	1	1	1	1	5	6	6	4	7	7	5	3	5	7	4.875	0
135409939	1	1	2	42	15	43.5900001525879	3	2	2	1	3	1	2	1	3	6	6	6	7	7	5	6	6	6	7	5.25	1
135594361	2	1	2	36.0999984741211	12	55.9099998474121	2	2	2	1	3	1	1	3	3	7	6	6	7	6	6	7	6	7	7	5.3125	1
134769129	1	1	2	71.3099975585938	16	59.689998626709	2	2	2	1	3	1	1	1	2	5	7	5	7	6	6	5	7	6	6	4.875	0
133238614	2	1	2	71.3099975585938	16	44.810001373291	3	2	2	1	3	1	1	1	2	6	6	6	4	5	5	6	5	6	5	4.375	0
135429464	1	1	1	71.3099975585938	16	61.7700004577637	3	2	2	1	3	1	2	2	3	5	6	5	6	5	6	5	6	5	6	5	0
135594662	1	1	1	71.3099975585938	15	40.1699981689453	3	2	1	1	3	2	2	2	5	4	6	5	5	5	6	7	6	5	6	4.75	0
134742565	1	1	1	53.9099998474121	15	58.1699981689453	1	2	1	1	3	2	2	2	2	6	5	5	4	6	5	7	6	5	6	4.875	0
134742564	1	1	1	53.9099998474121	15	58.1699981689453	1	2	1	1	3	2	2	2	2	5	7	6	4	5	4	5	7	4	5	5.25	0
135340611	2	1	1	71.3099975585938	16	58.1699981689453	2	2	1	1	3	2	1	1	6	6	6	5	6	5	6	5	6	5	5	5.625	1
134751523	2	1	1	71.3099975585938	16	48.7099990844727	1	2	1	1	3	2	2	2	2	6	6	5	6	5	6	5	5	6	6	5.0625	0
134372622	1	1	1	71.3099975585938	15	54.5699996948242	3	2	2	1	3	2	2	2	1	6	6	5	6	6	5	6	5	5	5	5.25	1
135594532	2	1	1	67	16	62.9900016784668	3	2	2	1	3	2	2	2	2	5	6	5	6	5	6	5	6	6	5	4.9375	0
134761701	2	1	1	67	15	54.5699996948242	3	2	1	1	3	2	2	1	2	4	4	6	7	5	7	6	7	5	6	5.25	0
133235085	2	1	2	49.5	9	40.4599990844727	1	2	2	1	3	2	2	3	7	1	3	2	2	2	3	2	2	2	2	3.125	0
134766710	1	1	1	71.3099975585938	12	58.1699981689453	4	2	3	1	3	3	3	3	6	3	5	5	3	5	4	4	5	6	5	3.9375	0
135454097	1	1	2	71.3099975585938	16	58.1699981689453	2	2	2	1	3	3	1	3	3	6	4	6	4	5	6	4	6	4	6	4.9375	0
134374689	1	1	1	67	16	54.5699996948242	2	2	3	1	3	3	3	3	1	5	5	6	6	5	6	6	5	6	6	5.6875	1
134778904	1	1	1	71.3099975585938	12	66.8899993896484	4	1	1	1	3	3	3	3	6	6	5	5	6	6	7	5	5	6	6	4.75	0
135415054	1	1	1	31.0699996948242	6	54.5699996948242	1	2	1	1	3	3	3	3	3	6	6	7	7	6	7	5	6	7	6	5.25	0
135455113	1	1	1	71.3099975585938	15	59.5099983215332	3	2	1	1	3	3	3	2	5	6	4	6	4	6	4	6	4	6	4	5	0
134764949	2	1	1	71.3099975585938	16	59.3899993896484	2	2	3	1	3	1	1	2	2	5	6	7	5	4	6	7	7	5	4	5.1875	1
135412067	2	1	1	71.3099975585938	15	70.4899978637695	3	2	2	1	3	1	1	1	6	6	5	6	5	6	5	6	5	6	5	5.0625	0
135088175	2	1	1	71.3099975585938	16	50.6800003051758	2	2	1	1	3	1	1	1	2	6	7	6	6	7	6	7	6	6	7	5.5	1
135166800	2	1	1	71.3099975585938	16	61.7700004577637	2	2	2	1	3	1	1	2	6	6	6	6	7	6	7	6	7	6	7	5.0625	1
134763842	1	1	2	71.3099975585938	15	44.810001373291	2	2	1	1	3	2	2	2	2	5	6	5	6	7	6	5	5	6	6	5.25	0
134763698	1	1	2	67	15	48.4099998474121	2	2	1	1	3	2	2	2	2	6	7	6	5	6	6	6	5	6	5	5.25	0
135416033	2	1	2	71.3099975585938	16	47.4799995422363	2	2	2	1	3	3	3	3	5	6	4	5	6	5	4	5	6	5	4	4.75	0
134235511	2	1	1	67	16	50.9700012207031	2	2	1	1	3	1	1	1	5	4	6	4	6	4	6	4	5	5	4	4.1875	0
134834611	1	1	2	71.9400024414063	15	57.1300010681152	2	2	2	1	3	1	1	1	2	5	7	6	5	5	5	7	7	7	7	4.4375	0
134044449	2	1	1	23.8199996948242	9	48.4099998474121	3	2	1	1	3	1	1	3	2	4	6	5	6	6	6	6	5	6	4	5.125	0
135594934	2	1	2	64.5999984741211	12	55.7900009155273	2	2	1	1	3	1	3	3	5	6	5	6	6	5	5	4	6	5	6	5.125	0
135594942	1	1	2	71.3099975585938	12	48.7099990844727	2	2	1	1	3	1	2	2	1	6	5	6	7	6	7	5	5	6	6	4.4375	0
134751093	2	1	1	71.3099975585938	15	50.9700012207031	3	2	2	1	3	2	1	1	2	7	5	6	7	7	5	4	6	7	6	4.9375	0
134106860	1	1	2	71.3099975585938	16	46.3300018310547	4	2	1	1	3	2	1	3	1	7	6	5	7	5	7	6	4	6	6	5.0625	0
134041970	1	1	2	67	15	44.810001373291	3	2	2	1	3	2	2	2	5	7	7	7	6	7	7	7	6	6	6	5.8125	0
134031833	2	1	1	71.3099975585938	16	52.310001373291	3	2	1	1	3	3	3	3	2	6	6	7	7	6	7	7	6	7	7	5.875	0
134960676	2	1	1	71.3099975585938	15	52.0099983215332	4	2	1	1	3	3	1	3	3	7	6	5	6	7	5	6	7	7	6	4.625	0
134754758	1	1	1	71.3099975585938	16	48.7099990844727	5	2	1	1	3	1	1	2	1	4	6	7	6	5	6	5	6	5	7	5.0625	0
134762918	2	1	1	49.5	9	44.810001373291	3	2	1	1	3	1	1	2	2	6	7	7	6	7	7	5	5	6	7	5.0625	0
135396501	1	1	1	71.3099975585938	12	43.5900001525879	3	2	1	1	3	1	1	3	7	5	4	5	5	6	6	7	7	6	6	5.1875	0
135287686	2	1	2	36.0999984741211	12	62.810001373291	2	2	1	1	3	1	1	1	2	7	7	7	7	7	5	5	5	6	6	5.4375	0
135390233	1	1	2	67	12	48.7099990844727	3	2	1	1	3	1	1	1	6	4	3	5	3	3	2	4	5	5	2	4	0
134749029	1	1	1	71.3099975585938	15	48.7099990844727	5	2	1	1	3	1	1	2	2	7	5	6	7	7	6	6	5	5	6	4.9375	0
135409933	2	1	1	64.5999984741211	16	58.1699981689453	3	2	1	1	3	1	2	2	6	6	6	5	4	6	3	5	6	4	5	4.75	0
135079905	1	1	1	67	16	65.6699981689453	3	2	1	1	3	1	1	3	7	5	6	4	6	6	4	6	5	7	7	5.3125	0
134010475	1	1	1	71.9400024414063	16	64.0400009155273	3	2	1	1	3	1	1	1	7	3	3	6	6	4	4	6	6	3	6	5.0625	0
135595102	1	1	2	71.3099975585938	16	52.310001373291	3	2	1	1	3	1	2	3	2	6	5	5	6	5	6	5	6	5	6	4.5625	0
134844620	1	1	1	71.3099975585938	16	50.9700012207031	2	2	1	1	3	1	1	2	1	5	4	3	5	4	5	4	4	3	4	4.3125	0
134745040	2	1	1	71.3099975585938	15	54.5699996948242	3	2	1	1	3	1	1	1	2	7	5	6	5	7	6	5	6	7	6	5.1875	0
135432560	1	1	1	23.8199996948242	9	52.310001373291	2	2	2	1	3	2	3	3	6	3	2	2	3	5	4	6	4	2	5	4.8125	0
135594604	2	1	1	67	16	48.7099990844727	2	1	1	1	3	2	2	1	2	5	6	4	5	3	5	3	3	7	5	5.25	0
135348480	1	1	1	36.0999984741211	12	58.1699981689453	2	2	1	1	3	2	2	2	2	2	3	3	3	2	3	3	3	2	4	4.9375	0
134906235	1	1	1	71.9400024414063	16	44.810001373291	2	2	1	1	3	2	1	2	1	5	5	6	4	5	5	5	4	6	6	5.125	0
134865011	2	1	1	71.3099975585938	16	57.4199981689453	3	1	1	1	3	2	2	2	2	5	5	4	5	6	6	7	6	5	6	4.6875	0
134796317	1	1	1	71.9400024414063	16	52.310001373291	3	2	2	1	3	2	2	2	2	4	5	5	5	4	7	7	7	7	7	4.9375	0
135414682	2	1	1	67	16	55.9099998474121	1	1	1	1	3	3	2	3	2	7	6	6	6	7	6	6	7	6	7	5.625	1
135245650	1	1	1	71.3099975585938	16	48.7099990844727	5	1	1	1	3	3	3	3	2	3	3	4	5	4	4	3	3	4	5	4.0625	0
135416061	2	1	1	71.3099975585938	16	53.2299995422363	4	2	1	1	3	3	3	3	1	3	5	6	7	6	5	6	5	5	6	4.75	0
135392971	2	1	1	71.3099975585938	16	61.7700004577637	3	2	1	1	3	3	3	3	6	5	5	6	7	6	6	5	7	6	6	4.25	0
135454170	1	2	1	71.3099975585938	15	44.810001373291	4	2	2	1	3	1	1	2	5	7	6	7	7	6	6	7	6	6	7	5.8125	0
134792760	1	2	1	67	16	65.6699981689453	2	2	1	1	3	1	1	1	3	7	7	6	7	6	6	7	6	7	7	5.4375	0
135121113	1	2	2	23.8199996948242	9	44.810001373291	4	2	1	1	3	2	2	1	2	2	5	5	6	5	6	5	6	5	6	5.5	0
134746968	2	2	1	49.5	12	55.9099998474121	4	2	1	1	3	3	3	3	5	6	7	5	7	7	5	6	7	6	7	5.5	0
134834440	1	2	2	71.3099975585938	15	36.5699996948242	3	2	3	1	3	3	3	3	2	5	5	7	5	7	4	4	7	4	6	5.125	0
134099379	2	2	2	71.3099975585938	16	43.5900001525879	3	2	2	1	3	1	1	1	2	6	6	5	6	5	6	6	5	6	5	4.5625	1
134752797	2	2	1	71.3099975585938	15	54.5699996948242	4	2	1	1	3	1	1	2	3	6	7	5	6	5	6	7	4	6	6	4.9375	0
134792375	2	2	1	42	16	54.5699996948242	2	2	2	1	3	1	2	3	2	5	7	7	7	6	6	7	5	7	7	5.125	0
134758832	1	2	2	31.0699996948242	12	44.810001373291	3	2	1	1	3	1	2	2	2	5	4	6	5	6	5	6	5	5	6	5.0625	0
135448543	1	2	1	67	15	48.4099998474121	4	2	2	1	3	1	1	1	1	7	5	6	4	6	7	6	7	5	6	5.25	0
135446761	1	2	1	53.9099998474121	15	50.9700012207031	2	2	1	1	3	2	2	1	5	6	5	6	5	4	6	5	7	4	6	5.1875	0
134983219	1	2	1	71.9400024414063	15	46.5499992370605	4	2	1	1	3	2	2	1	6	4	6	6	6	6	5	7	7	7	7	5.5	0
135594550	2	2	1	64.5999984741211	15	54.5699996948242	3	2	2	1	3	1	1	2	2	5	5	4	5	4	4	5	5	6	5	4.0625	0
135102072	1	2	2	71.3099975585938	16	48.7099990844727	4	2	2	1	3	1	1	1	6	5	6	7	7	6	6	7	7	6	7	5.375	1
134272513	2	2	1	64.5999984741211	16	44.810001373291	3	2	1	1	3	1	3	3	3	6	6	7	7	7	5	6	6	7	7	5.5	0
135451446	1	2	1	71.3099975585938	15	44.810001373291	4	2	2	1	3	1	1	1	6	6	6	6	7	6	6	7	7	6	6	5.75	0
134009593	1	2	2	31.0699996948242	9	56.3600006103516	2	2	2	1	3	1	1	3	1	5	5	5	5	6	5	4	6	5	5	5.125	0
135455362	2	2	1	71.3099975585938	12	54.5699996948242	2	2	1	1	3	3	2	2	4	5	7	5	6	5	4	7	6	6	7	5.4375	0
135117442	1	2	2	36.0999984741211	12	56.9500007629395	4	2	1	1	3	3	3	3	6	5	6	6	6	6	5	7	7	7	7	5.3125	0
135156007	2	2	2	49.5	15	52.310001373291	4	2	1	1	3	3	3	3	2	7	7	5	6	7	6	5	7	7	6	5.25	1
135450939	2	2	1	71.9400024414063	16	57.6399993896484	2	1	1	1	3	1	1	3	3	3	4	5	4	3	5	6	5	6	7	5	0
134744929	1	2	2	67	16	58.1699981689453	4	2	2	1	3	1	1	2	1	7	6	6	7	7	6	6	5	6	7	5.4375	0
135168958	1	2	2	71.3099975585938	16	52.310001373291	3	2	1	1	3	1	2	2	2	6	5	5	6	5	6	5	5	6	5	4.8125	1
134747968	1	2	1	71.3099975585938	15	50.6800003051758	4	2	2	1	3	1	1	2	1	5	7	6	5	5	6	6	5	5	6	4.5	0
134742822	1	2	2	67	16	48.7099990844727	4	2	2	1	3	1	1	2	2	6	7	7	6	6	7	6	7	6	7	5.0625	0
134769493	1	2	2	71.3099975585938	16	36.0999984741211	3	2	1	1	3	1	1	1	2	4	7	6	6	4	3	5	4	6	5	4.625	1
135430441	1	2	1	67	15	65.6699981689453	2	2	2	1	3	1	1	1	5	3	6	3	5	4	5	6	6	4	6	5.0625	0
135178883	1	2	2	71.3099975585938	16	54.5699996948242	3	2	1	1	3	1	2	2	2	6	5	5	5	6	5	6	5	5	6	5.0625	0
135391375	1	2	2	71.3099975585938	16	48.4099998474121	4	2	2	1	3	1	1	1	6	5	6	5	6	5	5	6	6	5	5	4.3125	0
134743434	2	2	2	64.5999984741211	16	44.060001373291	4	2	2	1	3	1	2	2	1	6	6	5	7	6	7	6	7	6	7	5.5625	0
134744904	2	2	2	67	16	58.1699981689453	4	2	2	1	3	1	2	2	1	6	6	7	6	6	7	6	7	6	6	5.75	0
134745957	1	2	2	49.5	16	49.3400001525879	4	2	2	1	3	1	2	2	1	6	6	7	6	7	6	7	6	7	6	5.3125	0
135423832	1	2	2	31.0699996948242	12	48.4099998474121	4	2	1	1	3	3	3	3	6	4	5	4	5	3	5	4	4	3	6	4.375	0
135414573	2	2	2	71.3099975585938	12	50.6800003051758	4	2	1	1	3	3	3	3	2	5	4	5	5	6	4	6	5	4	5	5.4375	0
134820938	2	2	1	31.0699996948242	6	44.810001373291	1	2	1	1	3	1	3	3	2	4	5	4	4	4	5	6	6	6	6	4.9375	0
133936712	2	2	1	53.9099998474121	12	38.8300018310547	4	1	1	1	3	1	2	3	2	3	7	7	4	4	4	7	7	5	6	5.5	0
134771006	1	2	2	36.0999984741211	15	46.3300018310547	3	2	2	1	3	1	1	1	1	6	5	5	6	5	6	6	5	5	6	5.25	0
134841103	1	2	1	71.3099975585938	15	52.310001373291	3	2	2	1	3	1	2	2	1	6	7	7	6	5	7	6	6	7	6	4.75	0
134806226	2	2	2	67	16	52.310001373291	4	2	3	1	3	2	2	2	5	7	6	5	7	6	7	6	7	7	6	5.6875	1
135449648	2	2	1	71.3099975585938	12	48.4099998474121	4	2	2	1	3	2	2	2	2	7	6	5	6	6	6	7	7	7	7	5.125	0
134808275	1	2	1	71.3099975585938	15	48.4099998474121	4	2	3	1	3	3	3	3	5	6	6	5	6	5	6	6	7	6	7	4.9375	0
135079469	2	2	1	71.9400024414063	15	61.7700004577637	4	2	1	1	3	1	1	2	6	5	7	6	5	6	6	5	7	6	6	4.9375	1
135407993	2	2	1	67	12	43.5900001525879	2	2	1	1	3	1	1	1	5	6	7	6	5	6	7	6	6	7	6	5.5625	1
134044510	1	2	1	67	15	58.1699981689453	2	2	1	1	3	1	2	1	1	6	6	4	6	5	4	6	7	6	5	4.8125	0
134811999	2	2	1	67	15	54.5699996948242	4	2	1	1	3	1	1	2	5	7	7	6	6	7	6	6	7	6	7	5.75	0
134237473	2	2	2	71.3099975585938	16	49.6300010681152	2	2	1	1	3	2	2	2	3	5	7	4	5	5	6	4	5	6	3	4.875	0
134747331	1	2	2	64.5999984741211	15	48.7099990844727	1	2	1	1	3	3	3	3	4	6	6	6	5	7	5	5	6	4	5	5	0
134042961	2	2	1	71.3099975585938	16	50.9700012207031	3	2	1	1	3	3	3	2	3	6	7	5	7	6	6	7	7	7	6	5.75	0
134006198	2	2	1	31.0699996948242	9	36.5699996948242	3	2	1	1	3	1	1	1	6	7	5	7	6	6	7	5	6	5	7	5.25	0
134760104	1	2	2	71.3099975585938	16	63.2900009155273	3	2	1	1	3	1	1	1	2	6	5	5	6	7	6	5	6	6	5	5.1875	0
135395259	2	2	2	71.3099975585938	16	48.7099990844727	3	2	1	1	3	1	3	3	6	5	6	5	5	6	5	5	6	5	5	5.25	0
134758356	1	2	2	71.3099975585938	16	63.2900009155273	3	2	1	1	3	1	1	1	2	6	6	5	6	6	5	5	6	7	6	5.4375	0
133925985	1	2	1	49.5	12	54.5699996948242	4	2	2	1	3	2	2	2	6	4	6	5	6	5	6	5	6	5	6	5.1875	0
135135616	1	2	2	23.8199996948242	6	48.7099990844727	3	1	1	1	3	2	1	3	2	6	6	6	6	7	6	6	6	5	6	5.5625	0
134837137	1	2	2	53.9099998474121	12	52.310001373291	4	1	1	1	3	3	3	3	2	6	6	5	4	5	7	5	6	6	5	5.25	0
135400105	2	2	2	67	15	39.9900016784668	1	2	1	1	3	3	2	2	2	4	5	5	5	5	5	5	6	5	5	4.5625	0
135405002	1	2	1	71.3099975585938	16	48.4099998474121	2	2	1	1	3	3	2	2	1	4	4	4	4	5	5	6	6	5	4	4.5625	0
135594495	1	2	2	67	15	48.7099990844727	3	2	2	1	3	3	2	2	5	5	7	6	5	6	5	6	7	6	6	5.4375	0
133232444	2	3	1	67	16	52.310001373291	2	2	1	1	3	3	3	3	5	5	6	5	4	3	4	5	6	7	6	4.875	0
133233486	2	3	1	71.3099975585938	16	52.310001373291	2	2	1	1	3	3	3	3	5	3	4	5	5	5	6	6	6	7	7	4.75	0
134006809	2	3	1	23.8199996948242	15	52.310001373291	4	2	1	1	3	1	1	3	6	6	6	6	7	6	5	6	6	5	7	5.6875	0
135430583	1	3	2	49.5	16	54.5699996948242	4	2	2	1	3	2	2	2	6	6	5	6	5	7	6	5	7	6	5	5.4375	0
134744463	1	3	2	31.0699996948242	9	48.7099990844727	3	2	1	1	3	2	2	2	6	4	6	6	5	7	6	5	6	4	6	5	0
134857283	1	3	2	71.3099975585938	12	52.310001373291	2	2	2	1	3	1	1	2	2	3	6	6	2	6	3	5	5	5	4	4.4375	0
134914598	1	3	2	71.3099975585938	16	48.4099998474121	5	2	2	1	3	1	1	2	2	6	4	5	7	6	4	4	7	6	6	4.9375	0
134013301	1	3	2	64.5999984741211	9	48.4099998474121	4	2	1	1	3	3	3	3	6	5	7	7	7	7	7	7	7	7	6	4.375	0
135429819	1	3	2	23.8199996948242	15	42.6500015258789	3	2	2	1	3	3	2	3	2	4	4	5	5	6	5	4	5	6	5	4.75	0
134010620	2	3	1	36.0999984741211	6	42.8300018310547	5	2	1	1	3	1	2	3	1	3	5	4	6	5	5	7	7	5	5	5.375	0
134755285	2	3	1	53.9099998474121	9	48.4099998474121	1	2	1	1	3	1	1	1	5	5	4	6	7	5	6	5	7	6	5	5.3125	0
134008362	2	3	1	71.3099975585938	16	54.5699996948242	3	2	1	1	3	2	2	3	4	5	5	5	5	5	5	5	5	5	5	5	0
135593791	1	3	1	50	16	43.2999992370605	5	2	2	1	3	1	3	3	4	5	6	5	4	5	4	6	6	7	6	4.5	1
134761896	1	3	1	67	12	45.6199989318848	2	1	2	1	3	3	1	2	3	6	6	5	6	6	5	6	6	5	5	5.375	1
134748739	2	3	2	67	12	42.7299995422363	1	2	1	1	3	2	3	3	4	5	5	6	5	4	6	5	4	5	6	4.8125	0
133231165	2	4	1	71.3099975585938	16	52.310001373291	1	2	1	1	3	3	3	3	5	7	6	7	6	5	6	7	6	5	6	4.6875	0
134747494	2	4	1	71.3099975585938	12	50.9700012207031	4	1	2	1	3	2	2	3	7	5	3	5	4	4	5	3	6	5	4	4.125	0
135416682	1	1	1	71.3099975585938	16	63.2900009155273	4	2	2	1	2	2	2	1	6	6	6	7	5	7	7	6	7	6	7	5.625	1
135450744	1	1	1	71.3099975585938	15	44.810001373291	3	2	2	1	2	2	1	1	2	7	6	7	6	7	6	7	6	7	6	5.625	0
135451700	1	1	2	23.8199996948242	12	38.7599983215332	3	2	1	1	2	3	2	2	4	5	5	5	6	6	7	6	6	7	6	5.125	0
135429790	2	1	2	53.9099998474121	16	54.9700012207031	3	2	2	1	2	3	2	3	2	6	7	5	5	6	5	4	5	6	6	4.6875	0
134008498	1	1	1	71.9400024414063	16	71.5299987792969	2	2	4	1	2	1	1	1	2	5	7	6	5	5	7	6	6	5	6	5.3125	0
134746236	1	1	1	67	16	54.5699996948242	3	2	2	1	2	1	1	2	1	5	4	5	7	6	5	4	6	5	5	5	0
135594670	1	1	1	60.8600006103516	15	78.7300033569336	3	2	4	1	2	1	1	1	3	7	7	7	7	7	7	7	6	7	6	5.125	0
134746014	2	1	1	67	16	54.5699996948242	2	2	1	1	2	1	1	1	1	6	7	6	7	6	7	6	7	6	7	4.375	0
135409707	1	1	1	67	15	40.4599990844727	3	2	2	1	2	1	1	1	5	5	6	5	7	6	7	6	7	6	7	5.4375	0
134746158	2	1	1	67	16	45.8499984741211	3	2	2	1	2	1	1	2	2	5	5	6	5	6	7	5	6	5	6	5.0625	1
134007037	2	1	2	53.9099998474121	12	52.310001373291	4	2	1	1	2	1	1	2	6	6	7	6	7	6	7	6	7	7	6	5.6875	0
134741790	1	1	1	71.9400024414063	16	50.9700012207031	3	2	1	1	2	1	2	1	6	5	7	5	6	7	6	7	5	6	6	5.5	0
134849255	1	1	1	71.9400024414063	16	70.4899978637695	3	2	3	1	2	1	1	2	5	5	3	5	4	5	3	2	5	5	3	4.5	0
135448672	2	1	2	71.3099975585938	16	52.310001373291	3	2	1	1	2	1	1	1	2	5	5	6	5	5	6	6	5	5	5	4.8125	0
135414882	1	1	2	49.5	16	61.7700004577637	3	2	2	1	2	1	1	1	3	5	6	7	5	6	7	6	5	6	7	5.875	0
135430222	2	1	2	64.5999984741211	16	54.5699996948242	2	2	2	1	2	1	1	1	3	4	4	6	5	4	4	3	5	5	5	4.375	0
135451692	2	1	1	36.0999984741211	16	63.2900009155273	3	2	1	1	2	1	2	3	1	4	6	6	4	6	7	7	6	7	7	5.25	0
135594568	1	1	1	71.3099975585938	16	54.0400009155273	2	2	2	1	2	1	2	2	3	7	7	7	6	7	6	6	7	6	7	5.5	0
135451407	1	1	1	64.5999984741211	16	58.1699981689453	1	2	2	1	2	1	1	1	2	6	5	6	7	4	6	6	7	5	6	5.0625	1
135411826	1	1	2	64.5999984741211	16	54.5699996948242	2	2	2	1	2	2	2	1	6	4	5	5	6	6	5	4	5	5	6	4.8125	0
133245391	1	1	1	71.9400024414063	16	58.1699981689453	2	2	2	1	2	2	2	1	3	7	7	6	6	7	6	6	7	6	6	5.4375	0
135427705	1	1	1	31.0699996948242	15	54.5699996948242	3	2	2	1	2	2	2	1	1	3	4	5	6	5	4	5	6	7	6	5.4375	0
135447555	1	1	1	53.9099998474121	16	35.7999992370605	2	2	2	1	2	2	2	2	3	5	5	4	6	7	5	6	5	5	6	5.0625	0
134746142	1	1	1	53.9099998474121	16	44.810001373291	2	2	2	1	2	2	2	2	2	5	6	6	6	5	6	7	7	5	6	4.375	0
134764341	2	1	2	36.0999984741211	9	26.6299991607666	5	2	1	1	2	2	2	3	5	4	6	5	6	5	6	7	6	6	6	4.5625	0
134745788	1	1	1	42	12	52.310001373291	3	2	2	1	2	2	2	2	1	7	6	5	6	7	7	5	5	6	7	5.125	0
134252614	1	1	1	71.3099975585938	16	54.5699996948242	2	2	1	1	2	3	3	3	3	5	5	5	7	5	5	5	7	5	6	4.6875	0
135411892	1	1	1	71.9400024414063	16	54.5699996948242	2	2	1	1	2	3	1	3	3	5	6	7	6	5	6	7	6	5	6	4.875	0
134301931	1	1	2	23.8199996948242	15	48.4099998474121	4	2	1	1	2	3	1	3	5	3	4	7	6	6	6	4	6	5	4	4.25	0
135429488	1	1	1	53.9099998474121	16	54.5699996948242	2	2	1	1	2	3	1	3	2	5	6	5	6	7	6	5	6	7	6	5.3125	0
135080988	2	1	1	71.3099975585938	12	36.0999984741211	3	2	1	1	2	3	2	2	2	5	6	4	5	6	5	6	5	5	6	4.875	0
135413665	1	1	1	71.3099975585938	16	44.810001373291	2	2	1	1	2	3	3	3	2	7	5	5	6	7	6	6	5	6	6	5.5	1
135414610	2	1	1	49.5	15	48.4099998474121	2	2	2	1	2	1	1	2	5	5	5	6	6	6	7	7	6	5	5	5.125	0
135416022	1	1	2	71.9400024414063	16	82.9100036621094	2	2	2	1	2	1	2	2	6	6	5	5	4	5	6	5	4	4	5	4.875	0
135594531	1	1	2	64.5999984741211	15	58.1699981689453	2	2	1	1	2	2	1	1	6	6	5	5	6	7	7	6	6	6	7	5.8125	0
134925374	1	1	1	67	19	66.4100036621094	3	2	1	1	2	2	2	3	2	4	4	4	4	4	4	4	4	4	4	4.5	0
134749224	2	1	1	53.9099998474121	16	63.2900009155273	3	2	2	1	2	2	2	3	2	5	6	5	4	5	7	7	7	7	6	5	0
134768732	1	1	1	67	15	52.310001373291	3	2	2	1	2	1	1	1	1	4	5	4	4	6	6	7	5	5	4	5.125	0
134007217	1	1	1	36.0999984741211	12	46.3300018310547	3	1	2	1	2	1	1	3	1	3	5	5	6	6	6	7	6	6	6	4.625	0
134006883	2	1	1	71.9400024414063	16	54.5699996948242	4	2	2	1	2	1	1	2	3	5	7	7	5	6	6	6	5	5	7	5.1875	1
135082607	1	1	1	67	16	58.1699981689453	3	2	2	1	2	1	1	1	2	5	6	7	7	6	6	7	7	6	6	4.6875	1
135452427	2	1	1	53.9099998474121	15	48.4099998474121	4	2	2	1	2	1	2	2	2	5	6	4	5	6	5	5	7	6	5	5.5	1
134758427	2	1	1	71.3099975585938	15	75.129997253418	3	2	2	1	2	1	1	1	1	6	6	6	7	5	6	6	7	5	6	5.25	0
134752669	2	1	1	71.3099975585938	16	58.1699981689453	3	2	2	1	2	1	1	2	6	4	6	4	6	7	5	7	7	7	7	4.625	0
135429296	2	1	1	71.3099975585938	12	54.5699996948242	2	1	2	1	2	1	2	2	5	6	5	6	7	6	5	6	7	6	5	5.5	0
134799220	1	1	1	67	16	54.5699996948242	4	2	2	1	2	1	2	2	2	5	5	4	5	4	6	7	7	5	6	5.375	1
135092217	1	1	2	67	16	59.3899993896484	2	2	1	1	2	1	1	1	3	5	4	5	4	5	4	5	4	5	6	4.9375	0
135395931	1	1	1	71.3099975585938	16	46.8400001525879	3	2	2	1	2	2	1	2	2	3	4	5	5	4	5	4	5	4	6	5.25	0
134008199	1	1	1	71.9400024414063	16	52.310001373291	3	2	1	1	2	3	2	2	2	6	5	5	6	5	6	5	6	5	6	4.375	0
135416018	1	1	1	36.0999984741211	16	54.5699996948242	4	2	1	1	2	3	3	3	6	5	6	5	6	5	6	7	6	5	7	5.875	0
135594779	1	1	1	67	12	48.7099990844727	4	2	2	1	2	3	2	2	2	6	6	6	7	6	5	6	7	6	6	5.25	1
135453699	2	1	1	71.3099975585938	15	44.810001373291	2	2	1	1	2	3	2	2	6	7	6	7	6	7	6	7	6	7	6	5.6875	0
134010471	1	1	1	71.3099975585938	16	52.310001373291	3	2	1	1	2	3	3	3	2	3	2	2	7	5	6	3	2	2	6	4.6875	0
135452325	2	1	2	31.0699996948242	6	37.0200004577637	1	2	2	1	2	1	3	3	7	3	4	4	3	4	3	3	4	5	4	4.0625	0
135400923	1	1	1	71.3099975585938	12	48.7099990844727	3	2	1	1	2	3	2	2	2	6	5	6	6	6	7	5	6	6	6	5.5	0
134786419	2	1	1	36.0999984741211	12	55.9099998474121	2	2	2	1	2	1	1	1	1	6	6	5	5	5	6	6	6	7	7	5.1875	0
134873041	1	1	1	71.3099975585938	16	55.9099998474121	5	2	1	1	2	1	1	1	6	5	5	4	6	6	5	7	7	5	7	4.8125	0
135071240	1	1	1	71.3099975585938	16	48.7099990844727	4	2	1	1	2	1	1	2	2	5	6	5	5	6	6	5	4	5	5	4.75	0
134896732	1	1	1	71.3099975585938	16	50.9700012207031	2	2	1	1	2	1	2	2	1	6	5	6	5	5	6	5	5	6	5	4.75	0
135062056	1	1	1	71.3099975585938	16	48.7099990844727	5	2	1	1	2	2	2	2	2	4	3	4	5	4	5	4	5	6	5	4.5	0
134771119	2	2	2	67	15	46.3300018310547	4	2	4	1	2	1	1	1	5	5	5	6	5	6	5	5	6	5	5	5.25	0
133235491	2	2	2	67	12	52.310001373291	4	2	1	1	2	3	2	2	2	5	7	6	7	7	7	7	7	6	7	4.875	0
134770928	1	2	2	53.9099998474121	15	54.5699996948242	3	2	3	1	2	1	1	1	4	5	6	5	6	6	4	5	6	5	4	4.625	0
135411582	1	2	1	67	16	59.3899993896484	4	2	2	1	2	1	1	1	5	5	5	7	4	6	5	2	4	5	3	4.375	0
135083376	1	2	2	71.3099975585938	9	52.0099983215332	3	2	2	1	2	1	1	1	3	3	4	6	4	3	5	7	6	5	4	4.9375	0
135104457	1	2	1	67	15	48.4099998474121	3	2	2	1	2	1	1	2	2	6	5	6	6	7	7	7	7	6	5	5.3125	1
134749433	2	2	1	53.9099998474121	15	45.8499984741211	4	2	1	1	2	1	1	2	2	5	6	7	6	6	5	6	5	6	6	5.1875	0
135235984	2	2	2	64.5999984741211	12	48.7099990844727	4	2	2	1	2	2	2	2	6	5	5	6	6	7	5	4	5	5	6	4.6875	0
134747442	1	2	2	71.3099975585938	15	27.8500003814697	1	2	1	1	2	3	3	2	2	5	6	5	5	6	5	7	7	6	5	5.25	0
135430644	1	2	2	71.3099975585938	15	52.310001373291	2	2	1	1	2	3	2	2	3	5	6	5	6	7	6	5	6	7	6	5.3125	0
134093392	2	2	1	71.9400024414063	16	61.7700004577637	3	2	2	1	2	1	1	3	6	4	5	5	5	5	5	6	6	6	6	4.4375	0
135452748	1	2	1	71.3099975585938	15	54.5699996948242	4	2	2	1	2	1	1	1	5	6	6	7	6	5	6	7	5	6	6	5.3125	0
134742884	2	2	1	67	9	66.8899993896484	3	2	1	1	2	1	2	2	4	5	4	7	5	5	6	5	7	4	5	5.3125	0
134009885	1	2	2	36.0999984741211	9	54.5699996948242	4	2	2	1	2	1	1	1	2	7	6	6	7	6	6	7	6	7	7	5.5	0
135093961	2	2	1	42	12	45.7400016784668	2	2	4	1	2	1	1	1	2	5	5	3	5	6	5	3	5	6	5	4.1875	0
134770999	2	2	2	53.9099998474121	15	46.3300018310547	4	1	2	1	2	2	2	1	3	6	6	5	6	6	5	6	5	6	5	5.3125	0
135594601	2	2	1	23.8199996948242	9	38.8300018310547	5	2	1	1	2	3	3	3	2	4	5	4	2	2	3	7	7	5	5	4.25	0
134762248	2	2	1	53.9099998474121	15	52.310001373291	3	2	2	1	2	1	1	3	2	6	5	4	6	5	5	4	5	3	5	4.3125	0
134746941	1	2	2	71.3099975585938	15	44.810001373291	4	2	1	1	2	1	1	1	5	4	6	4	5	4	4	6	6	5	5	4.8125	0
134009170	2	3	1	23.8199996948242	6	44.5200004577637	5	2	1	1	2	1	1	3	2	5	6	5	6	6	6	6	6	6	5	4.5	0
133234721	2	3	1	71.3099975585938	16	52.310001373291	2	2	1	1	2	3	3	3	5	5	5	6	7	3	4	5	6	7	6	4.75	0
135079719	1	3	1	71.3099975585938	15	61.7700004577637	4	2	1	1	2	1	1	2	2	6	6	5	5	6	4	6	5	6	6	4.8125	0
134010011	1	3	1	23.8199996948242	12	25.9899997711182	3	2	2	1	2	2	1	2	2	3	4	3	3	3	4	4	4	4	4	3.875	0
135453196	2	3	1	36.0999984741211	12	61.0200004577637	5	2	2	1	2	2	2	1	5	7	5	6	6	7	6	5	6	6	5	5.3125	0
135453008	2	3	2	71.3099975585938	16	54.5699996948242	5	2	2	1	2	1	2	2	3	6	6	6	7	4	5	7	6	6	7	5.4375	0
135183316	2	3	1	23.8199996948242	6	27.8500003814697	5	2	1	1	2	3	1	2	2	6	5	4	6	7	6	5	7	5	6	5.25	0
135418817	2	4	2	36.0999984741211	12	49.6300010681152	1	2	1	1	2	1	2	2	3	5	4	3	2	4	5	5	3	5	3	4.0625	0
135452597	2	1	2	67	16	67.8099975585938	3	2	2	1	2	1	1	1	3	5	6	7	6	6	5	6	6	6	6	5	0
135413668	2	1	1	71.3099975585938	16	53.5299987792969	2	2	1	1	2	1	1	1	2	7	7	6	6	5	6	7	6	6	7	5.0625	1
135413713	1	1	1	71.3099975585938	15	68.9700012207031	5	2	2	1	2	1	1	1	4	4	2	3	4	3	5	6	5	3	5	4.4375	0
135449098	1	1	1	71.3099975585938	16	58.1699981689453	2	2	2	1	2	1	1	2	2	6	6	6	7	7	5	5	6	6	7	5.3125	1
135429805	1	1	2	53.9099998474121	15	54.6800003051758	2	2	2	1	2	1	3	3	5	6	6	6	5	4	5	6	6	6	5	4.625	0
135396455	1	1	1	71.3099975585938	16	54.5699996948242	4	1	1	1	2	1	1	2	2	4	6	6	5	5	5	5	6	4	5	4.6875	0
134010500	2	1	2	64.5999984741211	15	54.5699996948242	2	1	2	1	2	1	1	1	1	3	6	7	2	2	3	4	5	6	7	3.75	0
134896437	2	1	1	71.9400024414063	19	63.2900009155273	2	2	1	1	2	1	1	1	3	7	7	7	7	7	7	7	7	7	7	5.125	1
134768697	2	1	2	53.9099998474121	16	48.4099998474121	3	1	1	1	2	1	1	1	2	6	5	6	5	7	5	6	5	4	5	5.3125	0
135594246	2	1	1	42	12	50.6800003051758	3	2	1	1	2	1	1	3	6	5	5	6	6	5	5	7	7	5	6	4.6875	0
135430816	2	1	1	71.9400024414063	15	73.620002746582	2	2	1	1	2	1	1	1	3	5	5	5	3	5	6	7	7	7	5	5.1875	0
135404985	1	1	2	49.5	12	26.9200000762939	5	2	2	1	2	1	1	1	6	3	3	3	4	5	5	3	4	5	5	3.9375	0
135446811	2	1	1	71.3099975585938	15	52.0099983215332	3	2	2	1	2	1	1	1	6	7	7	7	6	7	6	6	7	7	6	5.25	0
135453180	2	1	1	71.3099975585938	16	58.1699981689453	3	2	1	1	2	1	1	2	3	4	4	6	6	7	6	5	5	6	7	5.5	0
135452529	2	1	1	67	16	47.7700004577637	2	2	2	1	2	2	2	1	3	7	6	7	6	7	6	6	6	7	6	5.75	0
135411482	2	1	1	31.0699996948242	15	54.5699996948242	1	1	2	1	2	2	2	2	6	4	6	5	4	5	6	5	4	5	6	5.4375	0
135594473	2	1	1	67	16	64.620002746582	2	1	1	1	2	2	2	2	3	6	6	7	6	6	7	6	6	5	6	5.6875	0
134006355	2	1	2	49.5	12	44.810001373291	4	2	1	1	2	3	3	3	2	6	3	3	6	6	4	6	5	3	3	5.4375	0
135181145	2	1	1	67	16	58.1699981689453	3	2	1	1	2	3	3	3	1	5	4	6	7	5	6	7	4	5	6	5.375	0
135447303	2	1	1	71.3099975585938	15	47.0800018310547	3	2	3	1	2	3	3	3	6	6	7	6	7	6	6	7	6	6	7	4.75	0
135247192	2	1	1	71.9400024414063	19	58.1699981689453	2	2	1	1	2	3	3	3	2	4	5	6	5	5	5	5	6	5	6	5	1
134782885	2	1	1	53.9099998474121	19	54.5699996948242	3	2	1	1	2	3	3	3	4	7	6	7	5	5	6	6	6	7	6	5.4375	0
135594565	2	1	1	71.3099975585938	15	58.1699981689453	3	2	3	1	2	3	3	3	1	5	6	7	5	6	7	6	5	7	6	5.3125	0
135449134	2	1	2	71.9400024414063	16	48.4099998474121	2	2	1	1	2	3	2	3	1	6	7	4	6	4	7	5	4	7	6	5.0625	0
135593344	1	1	1	31.0699996948242	15	54.5699996948242	2	1	1	1	2	1	2	2	2	4	5	4	5	4	5	4	5	4	4	4.125	0
135594508	1	1	1	71.3099975585938	12	44.810001373291	3	1	1	1	2	1	1	1	2	4	5	2	4	2	5	3	4	3	5	4.75	1
135416169	2	1	1	31.0699996948242	12	54.5699996948242	2	2	2	1	2	1	1	2	2	4	4	4	5	4	5	5	5	4	5	4.375	0
134761894	2	1	1	71.3099975585938	15	67.8099975585938	3	2	2	1	2	2	2	3	2	5	6	7	6	7	6	6	7	6	7	4.8125	0
135416357	2	1	1	31.0699996948242	12	54.5699996948242	2	2	1	1	2	3	2	2	2	4	5	4	5	4	5	5	4	5	5	3.625	0
135592685	1	1	1	31.0699996948242	16	63.2900009155273	3	2	1	1	2	3	3	3	6	6	4	5	6	4	3	5	4	3	6	4.5625	0
135411579	2	1	1	71.3099975585938	16	51.1300010681152	2	2	2	1	2	1	1	2	1	5	6	3	5	6	7	6	5	3	4	4.875	0
135078757	2	1	1	71.3099975585938	16	58.1699981689453	3	2	1	1	2	1	1	1	3	5	6	7	5	6	5	6	5	7	6	5.0625	0
134833160	1	1	1	71.3099975585938	15	54.5699996948242	4	2	2	1	2	1	1	1	1	6	6	5	7	6	6	5	5	6	6	5.1875	1
135085531	1	1	1	71.3099975585938	15	54.5699996948242	3	2	2	1	2	1	1	1	5	5	6	5	6	5	6	5	6	5	6	5.0625	1
135452327	1	1	1	64.5999984741211	16	55.5	3	2	2	1	2	1	1	1	3	5	6	7	5	4	6	7	6	4	6	5.5	0
134994337	2	1	1	71.3099975585938	15	54.5699996948242	2	2	2	1	2	1	2	2	6	7	6	7	7	7	6	7	6	7	6	5.8125	0
134742670	1	1	1	71.9400024414063	16	54.5699996948242	3	2	2	1	2	1	2	2	4	7	7	6	6	5	7	6	6	7	6	5.3125	0
134744763	2	1	1	53.9099998474121	15	50.9700012207031	3	2	2	1	2	1	1	2	2	5	7	3	5	5	6	6	7	5	6	4.4375	0
134742623	1	1	1	64.5999984741211	15	54.5699996948242	4	2	1	1	2	2	2	3	6	7	5	7	6	6	5	5	6	7	6	5.4375	0
135341886	1	1	2	49.5	12	55.9099998474121	4	2	2	1	2	2	3	3	2	6	5	6	6	7	6	7	7	5	6	4.9375	0
134821129	2	1	2	67	12	52.310001373291	4	2	1	1	2	2	2	3	1	7	5	7	7	5	6	6	7	6	5	5.4375	0
135078655	1	1	1	71.3099975585938	15	48.4099998474121	2	2	2	1	2	2	3	3	2	5	5	7	6	7	5	5	6	4	6	5.1875	0
135078656	2	1	2	67	15	48.4099998474121	2	2	2	1	2	2	3	3	2	6	6	7	5	7	5	6	7	5	6	4.9375	0
135085061	1	1	2	71.3099975585938	15	48.4099998474121	2	2	3	1	2	3	3	3	2	5	6	7	5	6	7	5	6	7	6	4.625	0
135079355	1	1	1	71.3099975585938	16	48.4099998474121	2	2	1	1	2	3	2	2	2	7	6	5	6	7	5	6	6	7	6	5	1
134765346	1	1	1	71.9400024414063	15	54.5699996948242	3	2	1	1	2	3	3	3	6	3	4	6	7	7	6	5	5	6	5	4.625	0
135291757	2	1	1	71.3099975585938	16	61.7700004577637	2	2	1	1	2	3	1	3	3	3	7	4	3	5	6	4	5	7	6	4.9375	0
135404055	2	1	2	67	9	48.4099998474121	1	2	2	1	2	3	3	3	1	6	6	7	6	5	6	6	6	6	6	5.1875	0
135453209	1	1	1	60.8600006103516	15	49.3400001525879	2	2	3	1	2	3	3	3	5	7	5	3	5	6	4	7	6	5	7	5.1875	0
135171844	1	1	1	67	15	61.7700004577637	2	2	1	1	2	2	2	1	3	7	6	7	6	7	6	7	6	7	7	5.3125	1
135412142	2	1	1	71.3099975585938	15	59.5099983215332	3	1	1	1	2	1	2	2	2	5	6	5	6	5	6	5	6	5	6	5.0625	0
135594817	1	1	2	71.3099975585938	15	43.5900001525879	2	2	1	1	2	1	2	2	5	6	6	7	7	6	5	6	6	7	6	4.75	0
134240141	2	1	1	67	16	50.9700012207031	2	2	2	1	2	1	2	1	4	5	4	6	5	3	6	5	6	5	5	4.625	0
135451280	1	1	1	71.3099975585938	16	54.5699996948242	3	2	1	1	2	2	2	1	2	5	7	6	6	5	7	6	6	7	6	5.5	0
135087450	2	1	1	71.9400024414063	16	68.2200012207031	4	2	1	1	2	2	2	2	5	6	6	7	6	6	7	7	7	7	7	5.125	0
135452679	2	1	2	71.3099975585938	15	54.5699996948242	2	2	1	1	2	3	2	2	2	4	4	6	6	5	6	5	7	5	6	5	0
134745400	1	1	1	71.3099975585938	15	44.810001373291	2	2	1	1	2	2	3	1	2	4	7	5	7	6	7	6	6	7	6	5	0
134746938	2	1	1	67	15	52.310001373291	2	2	1	1	2	2	3	1	2	4	5	6	7	5	6	7	5	6	7	5	0
134745954	1	1	1	71.3099975585938	15	52.310001373291	2	2	2	1	2	2	3	3	2	4	5	6	7	6	6	5	7	4	6	4.9375	0
135411452	2	1	1	53.9099998474121	12	44.810001373291	5	2	1	1	2	3	3	3	1	5	5	6	5	6	6	4	6	4	4	4.8125	0
135094925	2	2	1	53.9099998474121	16	54.5699996948242	4	1	1	1	2	1	1	2	5	6	6	7	7	7	6	6	7	7	7	5.375	1
135095890	1	2	2	36.0999984741211	15	44.810001373291	2	1	1	1	2	1	1	1	2	5	5	3	6	5	3	4	6	4	5	4.6875	0
135126711	1	2	2	71.3099975585938	15	58.1699981689453	4	1	1	1	2	1	1	2	2	6	6	5	6	5	6	6	5	6	5	4.5625	1
135431076	2	2	1	36.0999984741211	9	50.9700012207031	4	2	2	1	2	1	1	2	2	5	6	6	6	6	7	7	6	5	5	5.1875	0
135430380	1	2	1	64.5999984741211	16	48.4099998474121	3	2	3	1	2	3	3	3	3	4	5	4	5	6	5	5	6	5	6	4.8125	0
135048053	1	2	1	12	12	55.9099998474121	3	2	1	1	2	3	3	3	2	6	4	3	6	5	4	4	5	3	6	5.1875	0
135152194	2	2	2	67	16	52.310001373291	4	2	1	1	2	3	3	3	2	5	7	5	6	7	6	7	5	6	7	5.75	0
135448822	1	2	1	53.9099998474121	15	52.310001373291	4	2	1	1	2	3	3	3	2	7	6	7	6	7	6	6	7	7	6	5.625	0
135414258	1	2	1	64.5999984741211	16	48.4099998474121	3	2	1	1	2	3	3	3	5	5	6	5	4	5	6	5	6	5	6	5.125	0
135431037	1	2	1	64.5999984741211	16	48.4099998474121	3	2	3	1	2	3	3	3	3	5	6	5	6	5	4	5	6	5	6	5	0
135002674	1	2	2	67	15	58.1699981689453	3	2	1	1	2	1	2	2	5	6	5	6	6	7	6	6	7	6	5	5.3125	0
135594470	1	2	1	67	9	52.0099983215332	3	2	2	1	2	1	2	1	2	5	5	5	6	6	5	7	6	6	5	5	0
135032775	1	2	2	49.5	12	48.7099990844727	4	2	2	1	2	1	2	3	2	5	5	4	6	5	7	6	5	6	5	5.0625	0
135452538	2	2	1	36.0999984741211	12	48.7099990844727	2	2	2	1	2	1	1	2	2	6	6	5	6	5	6	4	5	6	5	5.1875	0
135063463	2	2	2	71.3099975585938	12	44.810001373291	2	2	2	1	2	1	1	2	3	4	4	4	6	5	5	7	5	4	5	4.75	0
133236015	1	2	1	71.3099975585938	15	48.7099990844727	4	2	2	1	2	1	1	3	2	6	6	7	7	6	7	7	7	6	7	5.375	0
135047000	2	2	1	42	9	48.7099990844727	4	2	2	1	2	3	2	3	1	3	3	4	3	4	3	4	4	3	4	4.0625	0
135594736	1	2	1	71.3099975585938	15	52.310001373291	3	2	1	1	2	3	3	3	3	6	6	5	7	5	6	5	6	5	6	4.9375	0
134006998	2	2	1	64.5999984741211	12	63.2900009155273	1	2	3	1	2	3	3	3	1	4	5	6	6	6	7	6	7	7	5	4	0
134747335	1	2	2	67	15	44.810001373291	1	1	2	1	2	3	3	3	2	4	6	5	5	6	6	5	5	4	6	5	0
135446563	2	2	2	23.8199996948242	6	54.5699996948242	2	2	1	1	2	3	3	3	2	4	5	6	5	4	5	4	5	6	5	4.875	0
135429463	1	2	2	36.0999984741211	15	53.2299995422363	2	2	1	1	2	1	1	2	5	6	6	7	6	5	5	6	7	6	6	5.25	0
135454079	1	2	2	71.3099975585938	15	44.810001373291	4	2	2	1	2	2	2	3	5	6	6	3	5	6	5	3	6	7	5	4.4375	0
135594809	2	2	2	71.3099975585938	16	44.810001373291	4	2	1	1	2	3	3	3	2	5	7	4	3	6	5	6	7	4	5	5	0
134762496	1	2	1	23.8199996948242	16	52.310001373291	3	2	1	1	2	3	3	3	2	4	6	6	6	6	5	5	5	5	7	4.875	0
134025122	2	2	2	71.3099975585938	9	38.8300018310547	4	2	2	1	2	2	2	3	1	4	5	5	6	6	6	7	7	5	6	5.0625	0
135455180	2	2	2	71.3099975585938	16	61.0200004577637	2	2	1	1	2	3	2	2	6	4	7	4	6	5	6	7	7	5	6	5	0
134784962	1	2	2	64.5999984741211	9	53.5299987792969	3	2	2	1	2	2	2	2	2	5	6	5	6	6	7	6	5	5	6	5.5	0
135447537	1	2	1	71.3099975585938	12	58.1699981689453	2	1	2	1	2	3	3	3	3	5	6	6	5	7	6	5	6	5	6	5.1875	0
135412260	1	3	2	36.0999984741211	15	36.5699996948242	3	2	2	1	2	2	2	2	6	6	6	7	6	5	5	7	5	7	7	5.625	0
135594539	2	3	1	71.3099975585938	16	52.0099983215332	4	2	1	1	2	1	1	2	3	5	5	4	4	5	5	4	4	5	5	5	0
135447269	1	3	1	49.5	12	48.4099998474121	4	2	1	1	2	3	3	3	5	6	5	5	6	6	7	7	7	6	4	5.375	0
134806549	1	3	2	71.3099975585938	12	57.5299987792969	5	2	1	1	2	3	3	3	6	4	3	4	3	4	3	5	5	4	4	3.9375	0
135591496	2	3	1	31.0699996948242	16	63.2900009155273	3	2	1	1	2	3	3	3	6	6	6	5	4	5	6	5	4	5	6	4.8125	0
135591531	2	3	1	31.0699996948242	15	63.2900009155273	3	2	1	1	2	3	3	3	6	3	5	3	4	5	4	5	4	6	5	4.875	0
135414982	1	3	1	64.5999984741211	12	52.310001373291	2	1	1	1	2	1	2	1	5	6	6	6	5	6	6	7	6	5	5	5.1875	0
135447514	2	3	1	23.8199996948242	9	48.4099998474121	5	2	2	1	2	1	3	3	2	3	4	3	7	7	7	7	7	3	7	4.4375	0
135429444	1	3	2	71.3099975585938	12	53.2299995422363	2	2	1	1	2	3	3	3	3	7	4	5	6	6	5	5	6	6	5	5.25	0
135594566	1	3	2	71.3099975585938	16	59.3899993896484	4	2	1	1	2	2	2	2	5	5	5	6	5	6	5	6	5	3	4	4.75	0
135430858	2	3	1	71.3099975585938	15	61.7700004577637	3	2	2	1	2	2	3	3	2	5	6	5	6	5	6	5	6	5	6	5.0625	0
134747520	2	3	2	71.3099975585938	16	27.8500003814697	3	2	2	1	2	1	1	1	3	6	5	6	5	7	5	6	4	6	5	5	0
134010138	2	3	2	42	9	45.560001373291	5	2	2	1	2	2	2	2	2	6	7	6	6	7	6	7	7	6	6	5.5625	0
134745605	2	4	1	31.0699996948242	6	34.7000007629395	3	1	2	1	2	1	3	2	6	2	5	4	6	5	4	6	7	5	5	4.25	0
134006453	2	5	1	31.0699996948242	9	31.4500007629395	1	2	1	1	2	3	3	3	2	3	7	4	3	2	5	3	4	4	5	4	0
134872779	2	5	2	42	15	75.129997253418	4	2	1	1	2	3	3	3	3	4	6	7	7	7	7	7	7	5	7	4.1875	0
134747798	1	1	2	67	12	52.310001373291	3	2	1	1	2	2	2	2	2	3	4	5	6	5	7	6	5	3	5	4.5	0
135236198	2	1	1	71.3099975585938	16	59.5099983215332	2	2	3	1	2	1	1	1	1	5	6	6	7	6	5	5	6	6	6	4.625	0
135452116	2	1	1	53.9099998474121	12	48.4099998474121	1	2	2	1	2	1	3	3	2	5	5	6	6	5	6	7	6	6	5	4.625	0
135429737	1	1	2	36.0999984741211	9	48.7099990844727	2	2	2	1	2	1	3	2	1	6	7	6	7	6	7	6	7	6	7	5.5	0
135594901	2	1	2	71.3099975585938	12	44.810001373291	3	2	2	1	2	1	1	3	2	5	6	4	5	5	6	5	5	6	6	5.0625	1
135594766	1	1	1	67	16	66.8899993896484	3	2	2	1	2	1	1	1	4	6	6	5	6	5	7	5	6	5	6	5.125	0
135452726	1	1	1	71.3099975585938	16	58.1699981689453	3	1	1	1	2	1	1	1	2	5	6	6	7	6	6	7	7	6	7	5.1875	0
135416186	2	1	1	53.9099998474121	16	61.4799995422363	2	2	1	1	2	1	1	1	2	5	6	7	6	5	6	5	7	6	5	5.4375	1
135414054	1	1	1	12	15	50.1500015258789	2	2	2	1	2	1	1	2	6	5	6	5	6	7	6	5	6	7	6	5.3125	0
135414110	1	1	1	67	16	54.5699996948242	2	2	1	1	2	1	1	2	2	6	6	5	6	7	6	6	7	6	7	5.625	1
135414791	1	1	2	67	15	61.7700004577637	3	2	1	1	2	1	1	2	2	7	6	7	6	5	6	7	6	6	7	5.3125	0
135453237	1	1	1	71.3099975585938	16	58.1699981689453	2	2	2	1	2	1	1	2	2	6	6	7	7	5	5	6	7	5	6	5.0625	0
135429420	1	1	1	53.9099998474121	16	44.810001373291	2	2	1	1	2	2	2	1	2	7	5	5	6	6	7	6	6	5	6	5.25	1
134758181	2	1	1	49.5	12	59.3899993896484	3	2	2	1	2	2	2	3	5	6	6	7	6	7	7	6	7	6	7	5.25	0
135430336	1	1	2	67	16	54.5699996948242	2	2	2	1	2	2	1	1	3	5	4	5	5	4	4	5	5	4	6	4.625	0
135432283	2	1	2	67	16	54.5699996948242	3	2	2	1	2	2	1	2	7	5	4	6	6	5	5	6	5	5	6	4.875	1
135210871	2	1	1	71.3099975585938	15	47.6599998474121	1	2	1	1	2	2	2	2	2	4	6	6	5	7	7	5	6	7	7	4.8125	0
135451638	2	1	1	71.3099975585938	16	55.0800018310547	2	1	1	1	2	2	2	1	4	7	6	7	6	7	6	7	6	6	6	5.625	0
134765365	2	1	1	71.3099975585938	16	46.3300018310547	4	2	1	1	2	3	3	3	1	3	4	3	4	5	4	4	6	4	5	4.875	0
135430982	2	1	1	60.8600006103516	16	48.4099998474121	3	2	2	1	2	3	2	3	6	5	6	5	6	7	6	6	7	7	6	5.375	0
135447992	2	1	2	67	16	58.1699981689453	2	2	1	1	2	3	1	2	3	6	5	6	6	6	5	6	5	5	6	5.1875	0
135416024	1	1	2	67	16	51.0800018310547	3	2	1	1	2	3	3	3	6	5	5	4	5	5	4	5	6	5	4	4.875	0
135414787	2	1	1	60.8600006103516	16	48.4099998474121	3	2	3	1	2	3	3	2	2	6	6	5	7	6	7	6	7	6	7	5.5	0
135450860	1	1	1	53.9099998474121	15	44.810001373291	3	2	1	1	2	3	3	3	1	6	7	6	6	7	6	7	6	6	7	4.25	0
135594759	1	1	1	67	16	51.7200012207031	2	2	1	1	2	1	2	1	2	3	5	4	4	3	4	4	5	4	4	3.875	0
135215562	2	1	1	71.3099975585938	16	58.1699981689453	5	2	2	1	2	2	2	2	2	7	7	7	7	7	6	6	7	6	7	5.375	0
135117872	1	1	1	53.9099998474121	15	54.5699996948242	2	2	2	1	2	1	1	2	3	6	7	5	5	6	4	5	6	5	5	4.625	0
134746157	2	1	2	67	16	44.810001373291	2	2	2	1	2	1	3	3	2	4	5	4	5	5	5	6	5	4	5	4.375	0
135080346	1	1	1	67	16	58.1699981689453	3	2	3	1	2	1	1	2	2	6	5	7	7	6	7	7	6	7	6	5.4375	0
135594412	1	1	2	53.9099998474121	12	48.7099990844727	3	2	1	1	2	1	1	2	1	7	7	6	6	7	5	7	6	7	6	5.0625	0
134874485	2	1	1	64.5999984741211	6	54.5699996948242	4	2	2	1	2	2	2	3	6	4	5	6	6	5	6	6	7	6	6	4.8125	0
134754605	2	1	1	71.9400024414063	12	58.1699981689453	4	2	2	1	2	2	1	1	2	6	6	5	6	7	6	7	5	6	6	5.125	0
134010072	2	1	1	64.5999984741211	12	54.5699996948242	3	1	1	1	2	2	2	3	2	4	6	6	5	5	5	5	6	4	5	4.5625	0
134764314	2	1	2	67	12	44.810001373291	3	2	2	1	2	2	2	2	2	5	6	5	7	6	7	6	5	6	7	5.1875	1
135406657	1	1	1	71.3099975585938	15	63.2900009155273	2	2	2	1	2	2	2	1	2	7	5	5	6	6	5	6	6	7	6	4.4375	0
134883609	1	1	2	71.3099975585938	9	48.4099998474121	3	2	3	1	2	3	3	2	4	2	2	3	5	4	2	3	4	3	4	4.1875	0
134141935	1	1	2	71.9400024414063	16	48.7099990844727	4	2	1	1	2	1	1	3	2	4	5	4	5	5	6	5	5	6	6	5.1875	0
134019502	2	1	1	36.0999984741211	15	54.5699996948242	1	2	2	1	2	1	1	1	1	7	7	5	7	6	7	6	7	6	7	5.3125	0
134010594	2	1	2	71.3099975585938	12	46.3300018310547	2	2	1	1	2	2	1	1	2	5	7	5	7	5	7	5	7	5	7	5	0
134760356	1	1	2	71.3099975585938	15	48.4099998474121	2	2	1	1	2	2	2	2	2	5	6	6	5	6	6	5	6	6	5	5.3125	0
134009200	2	1	2	71.3099975585938	15	44.810001373291	4	2	1	1	2	2	2	3	2	3	6	6	7	7	5	7	7	7	5	5.625	0
135390278	2	1	1	64.5999984741211	12	48.4099998474121	2	2	1	1	2	1	3	3	1	6	6	5	5	5	5	6	6	5	6	4.5625	0
135450998	2	1	2	71.3099975585938	16	48.7099990844727	5	2	1	1	2	1	1	2	2	6	6	7	7	5	6	4	5	7	6	5.0625	0
135411118	1	1	1	36.0999984741211	12	27.8500003814697	3	1	2	1	2	1	1	3	2	5	4	5	5	4	4	5	5	4	4	3.75	0
135355977	2	1	1	49.5	6	54.5699996948242	5	1	1	1	2	2	2	3	6	5	4	5	5	4	5	6	6	5	4	4.9375	0
135451242	1	1	1	71.3099975585938	15	59.3899993896484	3	2	1	1	2	2	2	2	2	5	5	5	6	5	6	6	5	5	6	5.125	0
134805408	2	2	2	71.3099975585938	16	52.310001373291	4	2	1	1	2	2	2	2	2	5	7	5	6	7	6	7	7	5	6	5.375	1
135594490	2	2	1	49.5	15	52.310001373291	4	2	2	1	2	3	3	3	2	5	5	6	7	6	6	7	7	6	5	4.875	0
135427103	1	2	1	50	16	46.8400001525879	2	2	1	1	2	3	2	3	2	3	6	6	3	2	2	2	2	3	2	4.0625	0
134177205	2	2	1	31.0699996948242	12	39.7000007629395	3	2	1	1	2	3	3	3	3	7	6	7	6	5	6	5	7	7	6	5.1875	0
135093996	2	2	1	49.5	12	44.810001373291	2	1	1	1	2	1	1	1	2	5	7	5	7	7	6	7	7	6	7	5.0625	0
133235573	2	2	2	64.5999984741211	12	54.5699996948242	1	2	2	1	2	1	2	2	6	3	5	4	6	5	4	3	4	5	6	3.875	0
135454428	1	2	1	71.3099975585938	15	52.310001373291	2	2	2	1	2	2	1	1	3	5	6	7	5	6	7	7	5	6	7	5.1875	0
135416611	1	2	1	71.3099975585938	15	58.1699981689453	2	2	1	1	2	3	3	3	5	6	6	5	4	5	6	5	6	5	6	4.875	0
135412121	1	2	1	60.8600006103516	12	58.1699981689453	3	2	2	1	2	1	1	1	1	5	6	5	4	5	6	5	4	5	6	4.6875	0
135429564	1	2	2	67	12	46.3300018310547	3	2	1	1	2	1	1	2	3	6	5	6	7	6	5	5	6	6	5	5.375	0
135414586	1	2	1	53.9099998474121	15	58.1699981689453	2	2	2	1	2	1	1	1	5	6	5	6	5	6	5	4	5	6	5	4.9375	0
133236361	2	2	1	67	15	63.2900009155273	2	2	2	1	2	1	1	1	5	6	3	5	4	6	7	7	4	3	6	4.3125	0
135081232	2	2	2	36.0999984741211	9	36.5699996948242	4	2	1	1	2	1	1	1	6	5	7	4	6	5	6	7	5	6	6	4.875	0
134793407	2	2	1	50	16	48.7099990844727	3	2	1	1	2	1	1	1	3	3	4	3	5	4	4	3	4	5	5	4.875	0
134861505	2	2	1	53.9099998474121	12	54.5699996948242	3	2	3	1	2	3	3	3	5	4	6	6	7	7	6	5	4	3	4	4.9375	0
134760746	1	2	1	53.9099998474121	15	78.7300033569336	3	2	1	1	2	1	1	1	1	5	5	6	6	5	7	6	7	5	6	5	1
134822406	2	2	2	71.3099975585938	15	52.310001373291	4	2	2	1	2	1	1	1	2	5	7	6	5	7	7	6	7	5	6	5.5	1
134948045	1	3	1	71.3099975585938	12	79.7699966430664	3	2	2	1	2	2	2	3	3	7	5	6	7	7	6	7	6	7	6	5.5	0
135452980	2	3	1	36.0999984741211	9	40.1699981689453	1	2	2	1	2	2	1	3	5	7	6	7	7	6	7	6	7	6	7	5.5625	1
134752393	2	3	2	23.8199996948242	9	36.0999984741211	5	1	1	1	2	1	2	2	3	5	5	7	5	6	5	6	4	6	4	4.8125	0
135429823	1	3	2	36.0999984741211	9	44.9900016784668	2	2	1	1	2	3	2	2	5	6	6	5	5	6	6	5	5	6	5	4.6875	0
135388815	2	3	1	31.0699996948242	12	40.1699981689453	3	2	1	1	2	3	2	2	1	6	6	7	6	7	6	7	6	6	7	5.625	0
135453234	1	3	1	71.3099975585938	15	49.6300010681152	3	2	1	1	2	1	1	2	5	4	5	6	7	6	4	6	7	4	6	5.1875	0
135591265	1	3	2	36.0999984741211	9	48.7099990844727	2	2	1	1	2	2	2	2	3	5	4	5	6	5	4	5	6	5	4	4.5625	0
134916947	2	3	2	71.3099975585938	16	52.0099983215332	5	2	1	1	2	2	1	2	1	5	7	4	6	5	7	6	6	5	6	5.5625	0
134009004	1	3	2	23.8199996948242	12	36.5699996948242	5	2	1	1	2	2	1	3	6	6	6	5	5	5	5	6	5	5	5	5.125	0
134010715	2	3	1	64.5999984741211	12	48.7099990844727	4	2	1	1	2	3	3	3	2	6	5	6	4	6	4	5	4	6	5	5	1
134786794	1	3	1	36.0999984741211	12	46.3300018310547	5	2	1	1	2	3	3	3	1	4	4	5	5	6	6	5	4	5	6	4.8125	1
135455435	1	3	1	64.5999984741211	15	54.5699996948242	4	2	1	1	2	3	2	2	4	4	5	4	5	4	4	6	5	4	4	4	0
134266476	1	3	1	71.3099975585938	12	48.4099998474121	3	2	1	1	2	2	2	3	1	6	7	7	6	7	6	7	7	6	7	5.625	0
134022401	1	3	2	53.9099998474121	9	36.5699996948242	4	2	1	1	2	2	2	3	2	4	5	5	5	5	5	5	5	5	6	5.375	0
133235364	1	3	1	64.5999984741211	15	50.9700012207031	2	2	2	1	2	2	2	2	4	5	5	6	6	5	6	7	5	6	6	5	0
135416541	1	4	1	31.0699996948242	6	50.9700012207031	4	2	1	1	2	1	1	3	2	4	5	3	4	6	5	3	7	5	4	4.8125	0
134762907	2	5	2	12	0	37.5	1	2	1	1	2	2	3	3	6	6	5	6	5	5	5	5	7	5	5	5.125	0
135416938	1	1	1	71.3099975585938	16	44.810001373291	2	2	1	1	2	1	1	1	2	7	5	5	5	6	6	6	7	6	6	5.0625	1
134011399	1	1	2	71.3099975585938	12	46.3300018310547	2	2	2	1	2	1	1	2	2	5	6	5	6	5	5	6	7	7	6	4.125	1
135414867	1	1	2	71.3099975585938	16	54.5699996948242	2	2	2	1	2	1	1	1	4	5	3	5	4	4	3	3	5	5	4	4.625	0
134873871	1	1	1	71.9400024414063	16	48.7099990844727	2	2	2	1	2	1	1	1	3	5	7	7	5	5	7	6	7	7	7	4.375	0
135430535	1	1	2	71.3099975585938	16	54.5699996948242	2	2	2	1	2	1	1	1	3	4	5	3	4	4	5	5	4	4	4	4.375	0
134836340	1	1	1	71.3099975585938	9	54.5699996948242	3	2	2	1	2	1	1	1	1	5	5	4	4	6	4	6	6	5	5	4.6875	1
135455028	2	1	1	71.3099975585938	15	44.810001373291	1	2	3	1	2	3	3	3	2	6	7	6	7	6	6	7	6	6	7	4.25	0
134743632	1	1	1	60.8600006103516	15	48.4099998474121	4	2	1	1	2	3	2	3	5	5	5	6	7	5	6	7	6	5	7	5.5	0
135393448	1	1	2	53.9099998474121	9	36.5699996948242	1	2	1	1	2	3	3	3	1	5	5	4	5	5	6	5	5	6	5	5	0
134742813	1	1	1	71.9400024414063	15	58.1699981689453	3	2	1	1	2	1	2	3	4	7	5	5	6	5	7	5	5	6	5	5.3125	0
134871578	2	1	1	31.0699996948242	9	44.810001373291	4	2	2	1	2	1	1	2	6	5	6	7	6	6	7	7	7	5	7	5.3125	0
134780026	2	1	1	67	12	52.0099983215332	3	2	1	1	2	1	1	1	5	3	4	5	5	6	5	7	7	5	7	4.6875	0
135594205	1	1	1	71.3099975585938	16	48.7099990844727	5	2	1	1	2	3	3	3	5	7	6	7	6	7	6	7	6	7	6	5.5625	0
135386139	1	1	1	71.3099975585938	16	48.7099990844727	3	2	2	1	2	1	2	3	1	7	4	5	6	4	5	6	4	5	6	5.0625	0
135115933	1	1	1	49.5	16	48.7099990844727	1	2	1	1	2	2	2	2	5	5	5	7	5	6	7	6	5	7	6	5.375	0
135078285	1	1	1	53.9099998474121	15	44.810001373291	3	1	1	1	2	3	2	2	1	6	3	5	4	4	3	6	6	4	5	4.9375	0
135594922	2	1	1	71.3099975585938	16	61.0200004577637	3	2	1	1	2	3	3	3	1	5	6	6	5	6	5	5	6	5	5	4.8125	0
135452032	1	1	1	71.3099975585938	16	58.1699981689453	3	2	2	1	2	1	1	2	3	6	6	7	5	7	6	6	7	5	6	5.6875	0
135451935	1	1	1	71.3099975585938	16	54.5699996948242	3	2	1	1	2	3	2	2	2	6	7	6	7	6	7	5	6	5	7	5.0625	0
134749813	1	1	1	23.8199996948242	12	52.310001373291	1	2	1	1	2	3	3	3	3	6	6	6	7	6	5	4	5	6	4	4.8125	0
135430474	1	2	2	71.3099975585938	16	50.439998626709	2	2	1	1	2	1	2	2	5	5	6	5	6	7	6	5	6	7	6	5.3125	0
134011165	2	2	1	67	15	46.0299987792969	3	2	2	1	2	1	1	1	2	4	5	4	5	5	6	5	4	6	5	4.75	0
135594880	1	2	1	71.9400024414063	9	54.5699996948242	3	2	1	1	2	3	1	3	3	6	5	3	7	4	4	5	7	2	7	5	0
135430518	2	2	2	64.5999984741211	12	41.7299995422363	3	2	2	1	2	1	2	2	4	5	4	5	6	5	5	6	5	4	5	4.8125	0
134753397	1	2	2	71.3099975585938	9	49.3400001525879	3	1	2	1	2	2	2	2	6	4	6	7	6	5	6	7	6	6	7	5.1875	0
134980483	2	2	2	49.5	12	44.810001373291	4	1	2	1	2	2	3	2	2	5	6	6	5	7	6	7	5	6	5	5.125	0
135093623	1	3	1	71.3099975585938	15	44.810001373291	4	2	1	1	2	3	2	2	5	7	7	5	6	7	7	5	6	5	7	5.0625	0
135450520	2	3	1	71.3099975585938	15	52.0099983215332	4	2	1	1	2	3	3	3	1	5	6	7	6	5	4	5	6	7	6	5.3125	0
135450457	1	3	1	71.3099975585938	15	54.5699996948242	4	2	2	1	2	1	2	2	3	5	4	5	6	7	7	6	5	6	5	5.4375	0
135429566	1	3	2	71.3099975585938	12	36.0999984741211	4	2	1	1	2	3	3	3	2	6	6	6	5	5	6	7	6	6	5	5.25	0
134743934	1	1	2	71.3099975585938	16	48.7099990844727	4	2	1	1	4	1	1	2	5	6	5	6	7	6	5	6	7	6	5	5.25	0
135422808	1	1	1	42	12	49.3400001525879	2	1	1	1	4	1	1	1	1	3	3	3	4	3	5	6	5	4	5	4.5625	0
135594758	1	1	1	71.3099975585938	16	71.5299987792969	2	2	2	1	4	1	2	2	3	7	7	6	7	6	6	7	7	7	7	5.5625	0
134013938	1	1	1	71.9400024414063	16	64.620002746582	2	2	1	1	4	2	2	2	1	6	7	6	7	7	7	7	5	6	5	5.1875	0
134018986	2	1	1	71.9400024414063	16	52.310001373291	3	2	1	1	4	3	3	3	2	6	7	7	7	6	7	7	7	6	7	5.8125	0
135453387	1	1	1	71.3099975585938	15	58.1699981689453	2	2	1	1	4	3	3	3	2	5	7	6	6	6	7	6	7	6	6	4.9375	0
135413895	1	1	2	71.3099975585938	16	54.5699996948242	2	2	2	1	4	1	1	1	5	3	4	5	3	4	4	5	5	4	5	4.8125	0
135450572	1	1	1	71.3099975585938	16	58.1699981689453	2	2	2	1	4	1	1	2	3	5	6	7	5	5	6	6	7	5	6	5.125	0
134743715	2	1	1	71.3099975585938	15	54.5699996948242	1	2	2	1	4	1	1	3	6	5	5	5	6	5	5	5	6	6	7	5.125	0
134762275	1	1	1	71.9400024414063	16	58.1699981689453	2	2	1	1	4	1	2	2	2	5	7	6	6	7	5	6	7	6	6	4.8125	1
134744666	2	1	2	53.9099998474121	16	50.9700012207031	3	2	2	1	4	1	2	2	1	6	7	5	7	6	7	7	7	5	6	5.25	0
134129473	1	1	1	71.3099975585938	16	63.2900009155273	2	2	2	1	4	1	1	2	1	7	7	7	6	6	7	6	7	7	6	5	0
135151383	1	1	1	71.9400024414063	23	93.4300003051758	3	2	2	1	4	1	1	1	2	7	5	6	5	6	6	5	6	4	6	4.875	0
134891738	1	1	1	42	15	61.7700004577637	3	2	2	1	4	1	1	1	5	6	4	6	7	7	7	7	7	7	7	5.25	1
135429376	1	1	2	64.5999984741211	16	54.5699996948242	2	2	2	1	4	1	1	1	2	5	4	3	6	5	5	4	4	3	5	4.75	0
135430379	1	1	2	64.5999984741211	15	52.310001373291	2	2	2	1	4	1	1	1	3	5	4	4	6	6	5	5	4	4	5	4.0625	0
135429422	1	1	1	53.9099998474121	16	47.0800018310547	2	2	4	1	4	1	1	1	2	6	6	6	5	5	5	6	6	7	6	5.375	1
134766599	1	1	1	71.3099975585938	15	55.9099998474121	2	2	1	1	4	1	1	1	3	5	7	5	6	6	5	7	6	5	7	5.375	1
135416644	1	1	2	64.5999984741211	16	54.5699996948242	2	2	2	1	4	1	1	1	5	5	4	6	5	5	4	4	6	6	5	4.3125	0
135033400	1	1	1	71.9400024414063	15	54.5699996948242	3	1	1	1	4	1	1	1	2	6	5	5	6	5	5	6	7	5	6	4.5625	0
134746711	2	1	2	71.9400024414063	15	54.5699996948242	3	2	1	1	4	2	2	1	1	6	6	7	6	6	6	7	6	7	6	5	0
135454431	2	1	1	71.9400024414063	16	62.810001373291	4	2	1	1	4	2	2	2	2	6	6	5	7	6	6	7	7	6	7	5.1875	0
134745174	1	1	1	71.3099975585938	16	66.4100036621094	2	2	1	1	4	2	2	2	2	7	5	6	5	7	6	5	7	5	6	4.5625	1
135451670	1	1	1	71.3099975585938	16	50.9700012207031	2	2	2	1	4	2	2	1	3	6	4	5	5	6	7	6	6	5	6	4.8125	0
134754550	2	1	1	71.3099975585938	15	54.5699996948242	2	2	2	1	4	2	2	2	6	7	7	6	7	6	6	7	7	5	6	5.4375	1
135439912	2	1	2	71.3099975585938	15	52.310001373291	3	2	1	1	4	2	1	1	2	6	5	6	7	6	6	7	7	6	6	5.1875	0
135449863	1	1	1	53.9099998474121	15	50.9700012207031	3	2	1	1	4	2	2	1	5	4	6	5	7	4	6	5	7	6	5	5	0
134743740	2	1	1	53.9099998474121	16	58.1699981689453	4	2	1	1	4	2	2	2	1	7	7	6	6	5	6	6	5	7	6	5.625	0
135414134	1	1	1	71.3099975585938	15	81.1100006103516	3	2	1	1	4	2	2	2	6	5	6	5	6	5	6	5	6	5	6	5.0625	0
134794106	2	1	1	71.3099975585938	12	42.25	3	2	1	1	4	2	1	1	1	5	5	6	6	6	5	6	6	5	7	5.3125	0
134748798	2	1	1	71.3099975585938	16	61.7700004577637	2	2	1	1	4	2	2	1	1	7	7	6	7	7	6	7	7	7	6	5.6875	0
134751471	2	1	1	53.9099998474121	12	48.7099990844727	4	2	3	1	4	3	3	3	2	6	6	6	5	5	5	6	6	5	6	5.125	0
135428840	1	1	1	64.5999984741211	16	54.5699996948242	3	2	1	1	4	3	2	2	5	7	7	5	6	6	7	6	5	6	7	5.3125	0
134747501	2	1	1	53.9099998474121	15	44.810001373291	4	1	1	1	4	3	1	2	5	5	3	5	2	6	3	4	6	4	3	4.9375	0
134745907	2	1	1	49.5	16	45.8499984741211	3	2	1	1	4	3	2	3	2	6	6	5	5	6	7	7	6	6	5	5.1875	1
135128502	1	1	2	64.5999984741211	9	48.7099990844727	2	2	1	1	4	1	1	2	1	4	4	5	6	4	5	6	5	6	5	5.4375	0
135394824	1	1	2	71.9400024414063	15	48.7099990844727	3	2	3	1	4	1	1	2	2	5	7	7	5	5	6	6	6	7	7	5.25	0
135430487	1	1	2	67	16	47.4799995422363	2	2	2	1	4	1	1	3	4	6	4	5	5	5	4	4	5	6	5	5.5625	0
135593415	1	1	1	31.0699996948242	12	54.5699996948242	2	2	2	1	4	1	1	2	2	4	4	5	4	5	4	4	4	5	5	3.75	0
134810903	1	1	1	71.3099975585938	15	49.9300003051758	2	2	1	1	4	1	2	2	6	6	6	5	5	6	5	6	5	6	7	5.3125	0
134289946	2	1	1	53.9099998474121	16	48.4099998474121	2	1	3	1	4	1	1	1	1	6	7	6	7	7	6	5	7	5	4	5.125	1
135594492	1	1	1	42	16	54.5699996948242	4	2	1	1	4	1	1	3	6	5	6	6	6	5	5	5	5	6	6	4.9375	0
135397931	1	1	2	71.9400024414063	16	63.2900009155273	4	2	1	1	4	1	1	1	2	6	7	6	6	6	6	6	6	7	6	4.9375	0
135594506	1	1	2	23.8199996948242	9	44.810001373291	5	2	1	1	4	2	3	3	6	6	4	6	5	4	4	6	5	6	4	4.75	0
135416944	2	1	1	36.0999984741211	9	59.3899993896484	3	2	1	1	4	2	2	2	2	6	6	7	7	7	6	6	5	6	7	5.625	0
135590845	2	1	1	31.0699996948242	12	54.5699996948242	2	2	1	1	4	3	2	2	2	3	4	3	3	4	4	3	4	3	4	4.0625	0
134744835	1	1	1	71.3099975585938	16	54.5699996948242	5	2	1	1	4	3	3	3	2	6	7	5	7	6	7	7	6	6	6	5.6875	0
134761248	1	1	1	71.3099975585938	15	48.7099990844727	3	2	2	1	4	1	1	2	2	5	5	6	6	7	6	6	7	6	6	4.8125	0
135424212	1	1	2	31.0699996948242	12	44.810001373291	2	2	1	1	4	1	1	1	1	6	6	4	3	5	3	6	3	4	5	4.0625	0
134010444	2	1	1	71.3099975585938	16	54.5699996948242	2	1	1	1	4	1	1	1	2	5	6	5	6	5	5	6	5	6	5	4.875	1
135080663	1	1	1	67	16	39.2400016784668	3	2	2	1	4	1	1	1	6	5	6	5	5	6	6	6	5	5	6	4.4375	0
135451787	1	1	1	64.5999984741211	16	71.5299987792969	3	2	2	1	4	1	1	2	1	5	7	5	6	6	7	7	6	5	5	5.1875	0
134766763	1	1	1	71.9400024414063	15	48.7099990844727	4	2	3	1	4	1	1	1	2	6	7	7	7	7	7	7	7	6	6	5	0
134758024	1	1	1	71.3099975585938	16	54.5699996948242	3	2	2	1	4	1	2	2	6	6	5	7	5	6	5	5	4	5	6	4.75	0
135429963	2	1	2	71.3099975585938	15	48.7099990844727	4	2	2	1	4	1	2	2	2	7	6	4	6	7	7	6	7	7	6	4.1875	0
134743827	1	1	1	71.3099975585938	15	58.1699981689453	3	2	2	1	4	1	1	1	1	6	6	7	6	6	7	6	7	7	6	5.375	0
135412571	1	1	1	71.3099975585938	16	48.4099998474121	2	2	1	1	4	1	1	2	5	5	5	7	6	6	7	6	6	7	6	5.6875	0
134747549	1	1	2	71.3099975585938	15	52.310001373291	3	2	2	1	4	1	1	2	2	4	6	4	5	7	5	6	7	4	4	4.6875	0
134743215	1	1	2	71.3099975585938	16	48.7099990844727	4	2	1	1	4	1	1	2	5	6	5	6	7	6	5	6	5	6	7	5.25	0
135452552	1	1	2	60.8600006103516	12	52.0099983215332	3	2	2	1	4	1	2	3	6	6	7	6	7	5	5	4	7	7	5	4.625	0
135422519	1	1	1	71.3099975585938	15	63.2900009155273	3	2	2	1	4	1	1	1	5	6	6	7	7	7	7	5	5	7	7	5.3125	0
135256022	1	1	1	71.3099975585938	12	55.9099998474121	3	2	2	1	4	1	1	2	1	5	7	5	4	6	7	6	5	5	6	5.25	0
135409521	1	1	1	67	15	57.4199981689453	3	2	2	1	4	1	2	2	1	6	7	6	6	7	6	6	5	6	7	5.4375	0
135594223	1	1	1	71.3099975585938	16	54.5699996948242	3	2	2	1	4	1	2	3	2	4	6	5	6	6	5	6	6	5	7	5	0
135406538	1	1	1	53.9099998474121	15	52.310001373291	2	2	1	1	4	1	1	1	1	4	5	5	5	5	5	6	6	6	5	4.625	0
135453997	1	1	1	71.9400024414063	15	58.1699981689453	2	2	1	1	4	1	1	1	3	6	7	6	7	7	6	7	6	7	6	5.0625	0
135217172	1	1	1	31.0699996948242	12	42.4300003051758	3	2	2	1	4	1	1	1	6	5	6	5	6	7	6	6	5	6	6	5.4375	0
135120808	2	1	1	71.3099975585938	16	62.810001373291	3	2	2	1	4	1	2	2	2	5	6	6	6	7	6	7	7	6	6	4.25	0
135333391	1	1	2	71.3099975585938	16	48.7099990844727	3	2	2	1	4	1	2	2	2	6	6	7	7	6	5	5	6	7	5	4.8125	0
134744824	2	1	2	71.3099975585938	15	61.7700004577637	2	2	2	1	4	2	2	2	2	5	5	5	6	5	5	6	6	6	5	4.75	1
134744240	1	1	1	71.3099975585938	15	58.1699981689453	3	2	1	1	4	2	2	2	6	6	7	6	6	7	6	7	5	7	6	5.375	0
133240200	1	1	1	53.9099998474121	16	54.5699996948242	3	2	1	1	4	2	1	1	2	5	5	6	5	5	6	5	6	6	6	5.125	0
135087554	1	1	1	71.3099975585938	16	54.5699996948242	4	1	2	1	4	2	2	1	1	7	6	5	6	7	6	7	6	7	6	5.6875	0
135361323	2	1	1	71.3099975585938	15	62.810001373291	3	1	2	1	4	2	2	3	2	4	6	5	6	5	5	6	6	5	6	4.875	0
135593826	1	1	2	36.0999984741211	12	44.810001373291	2	2	1	1	4	2	2	2	2	5	6	5	4	5	6	5	5	4	5	4.8125	0
135406822	2	1	2	36.0999984741211	12	48.7099990844727	1	2	2	1	4	2	3	2	4	4	4	5	6	5	4	3	3	3	4	5.0625	0
134745213	1	1	1	71.3099975585938	16	54.5699996948242	3	2	2	1	4	2	2	2	2	7	6	6	7	7	6	6	7	6	7	4.0625	1
135451668	1	1	1	53.9099998474121	15	54.4599990844727	4	2	1	1	4	2	2	2	5	6	7	5	6	4	5	5	6	7	6	5.3125	1
134007499	1	1	1	67	9	48.4099998474121	3	2	1	1	4	3	2	3	2	4	2	3	4	3	2	4	4	3	3	3.625	0
135434536	1	1	1	71.3099975585938	16	48.7099990844727	3	2	3	1	4	3	3	3	3	7	6	7	6	6	7	6	7	6	7	5.75	0
135454614	1	1	1	71.3099975585938	15	56.8300018310547	3	2	2	1	4	3	2	2	4	4	5	6	7	4	6	6	4	7	6	4.6875	0
133231941	2	1	1	67	16	43.5900001525879	3	2	3	1	4	3	3	3	2	4	2	3	5	4	6	7	2	4	5	5	0
135451367	1	1	1	71.9400024414063	15	54.5699996948242	4	2	3	1	4	3	3	3	2	5	5	4	5	5	5	7	6	4	5	4.875	0
135593827	1	1	2	36.0999984741211	12	39.7000007629395	2	2	1	1	4	3	3	3	3	4	5	4	5	6	5	4	5	6	5	5	0
135410688	1	1	1	31.0699996948242	12	44.810001373291	2	2	3	1	4	1	1	2	1	6	5	6	6	5	5	6	7	6	5	5.1875	0
134743537	1	1	2	71.3099975585938	16	48.7099990844727	4	2	1	1	4	1	1	2	5	6	5	6	7	6	5	6	7	6	5	5.25	0
135594730	1	1	2	71.3099975585938	15	54.5699996948242	3	2	2	1	4	1	2	3	1	5	6	5	6	5	6	6	5	6	6	5.5	1
134743604	1	1	2	71.3099975585938	16	48.7099990844727	3	2	1	1	4	1	1	2	5	6	5	6	7	6	5	6	7	6	5	5.25	0
134767188	1	1	1	67	16	61.7700004577637	3	2	3	1	4	3	3	3	2	5	6	5	7	6	6	7	5	5	6	5.5625	1
135416240	2	1	1	64.5999984741211	12	48.4099998474121	3	2	1	1	4	3	3	3	3	6	6	5	6	5	7	6	5	6	6	4.875	1
135427122	1	1	1	60.8600006103516	16	42.25	2	2	1	1	4	3	3	3	6	4	2	4	5	6	7	6	5	6	7	4.6875	0
135405711	1	1	2	71.3099975585938	15	48.7099990844727	3	2	1	1	4	1	1	1	2	6	6	7	6	5	6	6	6	7	6	5.125	1
135420936	1	1	2	71.3099975585938	16	48.7099990844727	3	2	1	1	4	1	2	2	1	5	5	4	5	6	4	6	5	5	6	4.9375	0
135083911	1	1	2	67	15	55.7900009155273	3	2	1	1	4	1	1	2	2	7	5	7	5	6	5	7	7	6	6	5.375	0
134883891	1	1	1	71.3099975585938	16	54.5699996948242	3	2	2	1	4	1	2	2	6	7	6	6	7	6	6	7	7	7	6	5.125	0
133234665	2	1	1	71.9400024414063	15	63.2900009155273	2	2	1	1	4	1	1	1	1	7	7	7	5	5	5	7	7	6	6	4.9375	0
134031742	2	1	1	71.3099975585938	16	54.5699996948242	2	2	1	1	4	1	2	2	1	6	6	6	7	6	7	6	6	7	7	3.9375	0
133233421	1	1	1	53.9099998474121	16	66.8899993896484	3	2	1	1	4	2	2	1	2	6	6	6	6	5	5	7	7	6	6	4.75	1
133233419	1	1	1	53.9099998474121	16	66.8899993896484	3	2	1	1	4	2	2	1	2	5	6	6	6	5	6	7	7	6	6	4.75	1
134743983	1	1	2	71.3099975585938	16	48.7099990844727	4	2	1	1	4	2	2	2	5	6	5	6	5	6	7	6	5	6	7	5.375	0
135453278	2	1	1	53.9099998474121	16	72.870002746582	3	2	1	1	4	2	2	2	4	7	5	6	7	5	5	7	5	7	7	5.375	0
133234580	1	1	1	53.9099998474121	16	66.8899993896484	3	2	1	1	4	2	2	1	2	5	7	6	6	6	7	5	6	6	6	5	1
134747261	1	1	2	71.3099975585938	16	61.0200004577637	3	2	1	1	4	2	2	3	2	4	6	4	6	5	6	7	7	4	5	5.25	0
134023500	1	1	2	36.0999984741211	12	48.4099998474121	3	2	1	1	4	3	3	3	2	5	5	4	5	6	4	5	6	5	5	4.625	0
135453630	2	1	1	71.3099975585938	16	55.9099998474121	3	2	1	1	4	3	3	3	2	7	7	4	6	5	6	7	4	5	4	4.75	0
135451613	1	1	2	31.0699996948242	6	44.810001373291	2	2	1	1	4	3	3	3	6	4	6	4	5	5	4	5	5	4	7	5.125	0
135594979	1	1	2	60.8600006103516	12	54.5699996948242	2	2	1	1	4	1	1	1	6	7	6	7	6	7	6	7	6	7	6	5.5625	0
135160389	1	1	1	71.3099975585938	16	54.5699996948242	4	2	1	1	4	1	1	2	1	3	5	4	5	5	5	6	5	4	6	4.6875	0
135404687	1	1	1	36.0999984741211	16	66.8899993896484	3	2	2	1	4	1	1	1	6	6	7	7	7	5	7	7	6	6	6	4.875	0
134005966	1	1	1	67	16	54.5699996948242	2	2	2	1	4	1	1	1	2	6	6	6	6	5	6	5	7	7	7	5	0
135594348	1	1	1	71.3099975585938	15	73.9700012207031	3	2	1	1	4	1	2	3	5	6	6	7	5	7	6	5	7	6	6	5.375	1
134008134	1	1	1	71.3099975585938	16	54.5699996948242	3	2	1	1	4	1	1	3	3	6	6	5	6	6	6	6	5	5	6	4.625	0
133287501	1	1	1	71.9400024414063	16	54.5699996948242	4	2	1	1	4	3	1	3	3	6	4	4	5	6	7	6	5	4	5	5.125	0
134011162	1	1	1	71.3099975585938	12	54.5699996948242	3	2	1	1	4	3	3	3	3	5	7	6	7	6	5	7	6	5	6	4.375	1
135430580	1	1	1	49.5	9	54.5699996948242	1	2	1	1	4	3	3	3	2	6	7	7	6	6	5	6	7	7	6	5.625	0
135110351	2	1	2	71.9400024414063	16	59.689998626709	3	2	1	1	4	2	3	1	3	7	6	2	5	2	6	2	4	3	4	5.25	0
135452019	1	2	2	49.5	16	45.9700012207031	4	2	1	1	4	1	2	2	2	7	6	7	5	4	6	7	5	4	7	5.4375	0
134748483	1	2	2	53.9099998474121	12	52.310001373291	3	2	2	1	4	1	1	2	2	3	5	6	5	7	7	5	6	3	6	4.6875	0
135451399	2	2	1	71.9400024414063	16	55.9099998474121	2	2	2	1	4	1	2	2	2	6	6	5	7	6	7	5	6	7	6	5.5625	0
135152160	1	2	2	71.3099975585938	16	52.310001373291	4	2	1	1	4	1	1	1	5	6	5	6	7	6	5	6	7	7	5	5.5625	1
135411760	1	2	1	36.0999984741211	6	52.310001373291	4	2	2	1	4	1	3	3	5	4	6	5	6	6	4	7	5	5	6	5.125	0
134770925	1	2	2	53.9099998474121	12	44.060001373291	4	2	1	1	4	1	1	2	4	5	5	6	5	6	5	6	5	6	5	4.9375	0
135428082	1	2	2	71.3099975585938	15	48.7099990844727	4	2	1	1	4	2	3	3	5	4	4	5	3	4	5	4	6	6	4	4.4375	0
134020074	2	2	2	71.3099975585938	16	55.9099998474121	1	2	1	1	4	3	3	3	2	2	4	5	4	6	6	5	6	2	5	4.25	0
134020533	1	2	1	67	16	52.310001373291	4	2	1	1	4	3	3	3	2	6	6	7	7	7	7	6	7	7	7	5.375	0
135422821	1	2	2	71.3099975585938	15	48.7099990844727	3	2	2	1	4	3	2	2	2	5	5	6	5	6	6	5	6	5	6	5	0
135428753	1	2	2	49.5	12	44.810001373291	2	2	1	1	4	3	3	3	6	6	2	4	6	3	2	7	5	2	5	3.875	0
134017245	1	2	2	67	15	44.810001373291	1	2	1	1	4	3	3	3	6	2	7	6	5	6	6	5	7	2	4	4.8125	0
134805418	1	2	2	64.5999984741211	16	52.310001373291	4	2	2	1	4	1	1	1	5	5	6	7	7	5	6	5	7	7	6	5.375	1
135429772	1	2	1	71.3099975585938	15	58.1699981689453	2	2	2	1	4	1	1	1	1	6	7	6	6	5	6	6	6	5	6	4.9375	0
135118452	1	2	1	71.9400024414063	15	50.9700012207031	2	1	1	1	4	1	1	1	6	5	7	5	6	6	6	7	6	6	7	5.25	0
134757445	2	2	2	49.5	9	40.1699981689453	4	2	1	1	4	2	2	3	6	6	6	5	6	7	7	7	7	6	7	5.1875	1
134011391	2	2	1	23.8199996948242	6	48.4099998474121	2	2	1	1	4	2	2	2	2	6	7	5	7	7	7	4	7	6	7	5.25	0
134770547	1	2	2	36.0999984741211	9	44.060001373291	4	2	2	1	4	2	2	2	5	6	5	6	4	6	5	6	5	6	5	4.8125	0
134007192	1	2	2	64.5999984741211	16	53.0499992370605	4	2	1	1	4	2	1	3	4	3	6	5	4	4	5	5	6	4	5	4.5	0
134771120	1	2	2	71.3099975585938	15	44.060001373291	3	2	3	1	4	3	3	3	5	4	5	6	5	5	6	5	6	5	6	4.875	0
134771301	1	2	2	71.3099975585938	15	54.5699996948242	4	2	2	1	4	1	1	3	1	6	5	6	5	6	5	6	5	6	5	5	0
135593260	2	2	2	67	15	48.7099990844727	5	2	2	1	4	1	2	2	5	5	5	4	5	6	5	4	6	5	4	4.8125	0
134770624	1	2	2	36.0999984741211	12	52.310001373291	4	2	2	1	4	1	1	2	5	6	6	5	6	5	6	5	6	5	5	5.0625	0
135452696	1	2	1	71.3099975585938	12	54.5699996948242	4	2	1	1	4	1	1	1	5	5	5	7	6	5	6	6	5	6	6	5	0
135452710	1	2	1	71.3099975585938	15	54.5699996948242	4	2	1	1	4	2	2	2	5	6	5	5	5	6	7	5	6	6	5	5.3125	0
135594309	1	2	1	71.3099975585938	15	48.7099990844727	3	2	2	1	4	2	1	2	2	6	4	5	6	4	5	6	6	5	4	4.6875	0
135427102	1	2	2	71.3099975585938	15	51.3699989318848	3	2	1	1	4	3	2	2	2	4	5	4	3	4	3	4	4	3	6	4.4375	0
134941254	1	2	1	42	9	53.5299987792969	3	2	3	1	4	3	3	3	1	5	5	5	6	6	5	6	5	5	7	5.125	0
135426881	1	2	1	36.0999984741211	12	54.5699996948242	1	2	1	1	4	3	3	3	6	3	5	5	4	4	3	3	5	4	3	4	0
133235978	1	2	1	67	15	48.7099990844727	3	2	1	1	4	1	1	1	2	6	6	6	7	5	6	6	7	5	6	5.3125	0
133237018	1	2	1	71.3099975585938	15	44.810001373291	2	1	2	1	4	1	1	1	2	5	6	5	6	6	5	6	5	7	6	5.125	0
133237358	1	2	1	36.0999984741211	16	44.810001373291	4	2	2	1	4	1	1	1	5	6	5	5	3	6	4	6	6	5	4	4.75	0
135424691	1	2	2	71.3099975585938	15	45.7400016784668	2	2	2	1	4	1	1	2	2	4	5	5	4	6	4	5	4	5	6	4.5	0
135418632	1	2	2	31.0699996948242	9	38.3600006103516	2	2	2	1	4	1	1	1	2	5	6	5	6	5	6	5	5	6	6	5.1875	0
135593833	1	2	2	36.0999984741211	15	36.0999984741211	2	2	2	1	4	1	1	1	4	5	5	4	5	6	6	5	5	6	5	4.8125	0
135424969	2	2	1	42	12	44.810001373291	4	2	2	1	4	1	2	2	7	3	4	3	2	3	3	3	2	2	3	3.0625	0
135452759	1	2	1	71.3099975585938	15	54.5699996948242	4	2	2	1	4	1	1	1	5	6	6	5	6	7	6	6	7	5	6	5.3125	0
134770792	1	2	2	53.9099998474121	15	40.1699981689453	4	2	1	1	4	1	1	2	3	6	6	5	6	5	6	5	5	6	5	4.875	0
135422573	1	2	2	36.0999984741211	9	36.0999984741211	3	2	2	1	4	1	1	2	2	4	5	4	6	5	6	5	4	5	6	4.8125	0
135591241	1	2	2	36.0999984741211	12	39.7000007629395	2	2	2	1	4	1	1	1	4	5	6	4	5	6	5	6	5	6	5	4.875	0
135096825	1	2	2	31.0699996948242	12	52.310001373291	4	2	1	1	4	1	1	1	6	6	7	6	7	6	5	6	7	6	7	5.1875	1
135451702	1	2	1	64.5999984741211	9	54.5699996948242	4	2	2	1	4	1	2	2	2	6	6	7	7	6	6	6	7	6	6	5.4375	0
134750802	1	2	1	64.5999984741211	15	66.8899993896484	2	2	2	1	4	1	1	1	6	6	6	7	6	6	7	7	6	7	6	5.0625	0
135590571	1	2	1	49.5	15	48.7099990844727	3	2	1	1	4	1	1	1	1	6	5	6	4	6	4	5	3	5	5	4.1875	0
135451912	1	2	2	71.3099975585938	16	54.5699996948242	4	2	2	1	4	1	1	2	3	5	7	5	7	6	7	5	7	6	5	4.875	1
133232925	1	2	1	23.8199996948242	9	40.4599990844727	4	2	1	1	4	1	1	2	2	5	4	5	6	5	4	5	6	5	6	4.75	0
135175976	1	2	2	71.3099975585938	16	54.5699996948242	3	2	1	1	4	1	2	2	2	5	6	5	6	5	6	6	5	6	5	5.375	0
133238256	1	2	1	71.3099975585938	15	44.810001373291	2	2	2	1	4	2	2	1	2	5	6	5	6	6	7	5	6	6	7	5.1875	0
133237506	1	2	1	67	15	44.810001373291	2	2	1	1	4	2	2	1	2	5	6	6	6	5	6	7	6	6	6	5.0625	0
135426797	1	2	1	67	9	50.6800003051758	4	2	2	1	4	2	2	2	2	7	6	7	5	6	6	5	6	5	6	5.5625	0
133238998	1	2	1	71.3099975585938	15	44.810001373291	2	2	2	1	4	2	2	1	2	5	5	6	6	5	6	7	6	5	6	5.25	0
133237835	1	2	1	71.3099975585938	15	44.810001373291	2	2	2	1	4	2	2	1	2	6	6	5	5	6	5	7	6	5	6	5.125	0
134867997	2	2	1	71.3099975585938	12	58.1699981689453	5	2	1	1	4	2	2	3	6	5	4	5	6	6	5	5	6	5	6	5.0625	0
135095041	1	2	2	64.5999984741211	15	58.1699981689453	3	2	2	1	4	3	1	3	3	6	5	6	5	5	6	5	5	6	5	5.4375	0
135591236	1	2	2	36.0999984741211	9	36.0999984741211	2	2	1	1	4	3	3	3	2	5	5	6	5	4	5	4	4	5	5	5.3125	0
135589194	1	2	2	36.0999984741211	12	44.810001373291	2	2	1	1	4	3	3	3	2	5	6	5	5	4	5	4	5	6	4	4.4375	0
133236865	1	2	1	36.0999984741211	16	44.810001373291	4	2	1	1	4	3	3	3	5	4	6	4	6	5	4	5	4	6	5	5.3125	0
134769744	1	2	2	64.5999984741211	12	48.4099998474121	3	2	3	1	4	3	3	3	5	5	5	6	5	6	5	6	6	5	6	5.3125	0
135591226	1	2	2	36.0999984741211	12	48.4099998474121	2	2	1	1	4	3	3	3	2	4	5	4	4	6	6	5	5	4	4	4.6875	0
135449570	1	2	1	53.9099998474121	12	54.5699996948242	4	2	2	1	4	3	2	2	4	6	6	4	6	5	6	5	6	5	6	4.6875	0
133238593	1	2	1	71.3099975585938	15	44.810001373291	2	2	1	1	4	3	3	3	2	5	5	6	6	5	6	7	5	5	7	5	0
135424168	2	2	2	36.0999984741211	12	36.0999984741211	2	2	1	1	4	3	3	3	4	4	6	5	5	7	5	6	5	6	5	5.0625	0
135427101	2	2	2	71.3099975585938	12	47.7700004577637	3	2	2	1	4	3	1	2	2	4	3	4	3	4	3	4	3	4	5	4.3125	0
135589877	1	2	1	31.0699996948242	12	44.810001373291	3	2	1	1	4	3	3	3	5	5	5	3	6	2	3	6	4	2	4	3.625	0
134017453	1	2	1	36.0999984741211	9	48.4099998474121	1	2	2	1	4	1	2	3	6	6	5	5	5	5	5	3	7	4	4	4.9375	0
134770597	1	2	2	31.0699996948242	9	46.0299987792969	3	2	2	1	4	2	2	2	4	5	5	6	6	5	6	6	5	6	6	5	0
134024086	1	2	2	36.0999984741211	9	36.5699996948242	4	2	2	1	4	1	2	3	1	4	4	5	6	6	5	7	7	5	6	5.25	0
134761691	1	2	1	71.3099975585938	12	44.810001373291	2	2	2	1	4	1	1	1	3	5	5	5	6	6	5	4	5	5	6	5	1
134770059	1	2	2	71.3099975585938	15	54.5699996948242	3	2	2	1	4	1	1	2	5	5	5	6	5	6	5	5	6	6	5	4.9375	0
135427124	2	2	1	71.3099975585938	15	44.810001373291	3	2	1	1	4	2	3	3	2	6	2	2	2	3	5	5	6	7	6	3.9375	0
135429398	2	2	2	31.0699996948242	9	41.7299995422363	3	2	1	1	4	3	2	2	3	5	5	6	5	5	4	5	6	5	5	5.0625	0
134837229	2	2	2	71.3099975585938	15	40.1699981689453	3	2	1	1	4	3	3	3	4	4	5	5	6	7	5	7	7	6	5	4.8125	0
135413719	2	2	1	67	15	44.7000007629395	2	2	1	1	4	3	3	2	5	5	2	3	4	6	5	7	2	5	3	4.5625	1
135100753	1	2	2	53.9099998474121	15	54.5699996948242	3	2	2	1	4	1	1	2	3	5	5	6	5	6	6	5	6	5	5	5	0
135448497	1	2	1	71.3099975585938	16	52.310001373291	4	2	1	1	4	1	1	2	5	5	7	6	5	6	7	5	7	4	6	4.875	0
135358515	1	2	2	67	16	52.310001373291	3	2	1	1	4	2	2	2	2	6	5	6	7	6	5	6	6	7	6	5.1875	1
134851321	1	2	2	67	16	52.310001373291	4	2	2	1	4	2	2	2	2	5	6	7	5	6	7	7	5	6	7	5.4375	1
135448811	1	2	2	71.3099975585938	12	54.5699996948242	3	2	1	1	4	3	3	3	4	6	7	6	6	6	7	6	6	7	6	5.0625	0
134009778	2	2	2	36.0999984741211	12	40.1699981689453	3	2	1	1	4	3	3	3	2	5	4	4	4	4	4	5	4	4	4	4.75	0
134746851	1	3	2	31.0699996948242	9	50.9700012207031	3	2	2	1	4	1	2	2	2	6	6	6	7	6	6	5	7	4	6	5	0
134545301	1	3	1	36.0999984741211	6	54.4599990844727	1	2	2	1	4	1	2	2	6	4	5	4	5	5	4	7	6	5	6	5.125	0
133238076	1	3	1	31.0699996948242	9	36.5699996948242	5	2	2	1	4	1	2	2	2	5	5	6	7	5	6	7	7	5	6	4.75	0
135100377	1	3	2	31.0699996948242	9	50.9700012207031	3	2	1	1	4	3	2	2	2	4	5	5	6	6	5	5	6	4	6	5.0625	0
135430189	1	3	2	49.5	15	48.7099990844727	3	2	1	1	4	1	1	2	4	5	6	5	6	7	6	5	6	7	6	5.25	0
134744857	2	3	2	71.3099975585938	15	48.4099998474121	4	2	1	1	4	1	2	3	2	7	6	5	6	6	6	7	7	7	7	4.875	0
135418659	1	3	2	31.0699996948242	9	36.0999984741211	2	2	2	1	4	2	2	1	2	5	6	5	4	5	6	5	4	5	5	5.3125	0
135418655	1	3	2	31.0699996948242	12	39.7000007629395	2	2	1	1	4	1	1	2	2	6	5	6	5	6	5	5	6	5	5	4.9375	0
135430913	1	3	2	36.0999984741211	12	52.310001373291	2	2	2	1	4	1	1	2	2	5	5	6	7	6	6	5	5	6	6	5.125	0
134834460	2	3	2	53.9099998474121	12	50.9700012207031	4	2	2	1	4	2	3	3	4	6	7	6	5	7	7	5	4	5	5	5.125	0
134747135	1	3	2	31.0699996948242	9	50.9700012207031	3	1	2	1	4	2	2	2	4	6	6	6	7	6	6	7	5	4	6	5	0
135422577	1	3	1	36.0999984741211	12	54.5699996948242	2	2	1	1	4	3	3	3	6	3	4	2	5	4	3	2	5	4	3	3.875	0
134744477	1	3	2	31.0699996948242	9	48.7099990844727	3	2	1	1	4	3	3	2	4	6	6	4	6	7	6	5	6	4	6	4.875	0
134837416	1	3	2	36.0999984741211	12	41.0999984741211	3	2	3	1	4	3	3	3	2	5	7	6	5	5	7	6	5	5	6	4.875	0
134744039	1	3	2	31.0699996948242	9	36.5699996948242	3	2	2	1	4	1	2	2	2	5	4	3	3	3	3	5	5	5	4	4.6875	0
135593830	1	3	2	36.0999984741211	12	36.0999984741211	2	2	2	1	4	1	1	2	2	4	5	4	5	6	5	4	5	6	5	4.6875	0
135415240	1	3	1	31.0699996948242	15	44.810001373291	4	2	2	1	4	1	1	2	2	3	4	3	2	2	2	5	4	3	4	3.75	0
134097606	1	3	2	23.8199996948242	12	67.9300003051758	4	2	1	1	4	3	3	3	6	3	6	2	7	7	7	5	4	6	7	6	0
134795732	2	3	1	23.8199996948242	0	35.6300010681152	5	2	2	1	4	3	3	3	2	4	6	5	6	6	5	7	5	7	6	4.6875	0
135416615	1	3	2	23.8199996948242	9	36.5699996948242	4	2	2	1	4	2	2	2	5	6	7	6	5	6	7	6	5	6	7	5.25	0
134760830	1	3	1	67	12	38.1300010681152	2	2	1	1	4	3	2	3	3	6	4	4	5	5	6	6	5	4	4	4.8125	0
134977359	1	3	2	31.0699996948242	9	58.1699981689453	3	2	2	1	4	1	2	2	2	5	5	5	6	6	7	5	5	4	6	4.875	0
134742310	1	3	1	67	9	63.2900009155273	3	2	1	1	4	1	1	1	6	5	5	7	4	6	5	5	6	5	6	4.875	0
134024988	2	3	2	23.8199996948242	6	41.7299995422363	5	2	3	1	4	3	3	3	5	5	6	5	6	6	6	6	6	5	6	4.6875	0
134761805	1	3	1	67	12	36.0999984741211	2	2	1	1	4	3	2	3	3	5	5	5	4	5	5	6	6	5	6	4.9375	1
134011511	2	3	1	53.9099998474121	12	73.620002746582	4	2	1	1	4	1	3	3	6	6	6	5	6	6	6	7	6	6	6	5.3125	0
135189558	1	4	1	49.5	12	44.810001373291	5	2	4	1	4	1	1	1	1	7	5	7	6	5	6	5	7	6	5	5.125	0
134441869	1	4	1	36.0999984741211	15	52.310001373291	1	2	2	1	4	1	2	2	2	6	6	6	5	6	7	6	6	6	7	5.4375	0
134855521	2	4	2	36.0999984741211	9	36.5699996948242	5	2	2	1	4	1	3	3	2	5	6	5	5	4	5	5	6	5	5	4.9375	1
135426297	2	4	2	36.0999984741211	9	54.5699996948242	2	2	1	1	4	3	3	3	6	6	3	2	6	4	2	4	5	3	5	4.3125	0
135591377	2	4	1	71.3099975585938	16	32.3800010681152	3	2	2	1	4	1	2	2	3	6	5	4	4	5	6	6	6	7	6	5	0
134038443	1	4	1	60.8600006103516	16	95.6900024414063	3	2	2	1	4	1	1	1	1	6	5	7	7	5	5	6	3	6	5	4.875	0
134791630	2	5	2	31.0699996948242	6	48.4099998474121	4	2	2	1	4	1	2	2	2	5	6	5	5	5	5	7	7	6	5	5.1875	0
135128580	1	5	1	23.8199996948242	9	27.8500003814697	2	2	1	1	4	1	1	1	2	6	4	2	5	3	2	5	4	7	2	4.625	0
134750866	1	5	1	31.0699996948242	6	48.4099998474121	4	2	1	1	4	1	2	2	1	6	5	4	5	6	7	6	5	6	6	5.3125	0
135416544	1	5	1	36.0999984741211	9	36.5699996948242	5	2	2	1	4	1	3	3	3	6	4	3	6	5	7	4	6	3	5	4.8125	0
135594948	1	1	2	67	15	48.7099990844727	3	2	2	1	5	1	1	2	2	6	5	7	4	6	4	6	3	7	5	4.75	0
134015540	1	1	1	67	16	54.5699996948242	3	2	1	1	5	1	1	1	6	4	6	7	6	5	3	5	6	5	6	5.1875	0
135079252	1	1	1	71.3099975585938	15	57.1300010681152	4	2	2	1	5	1	1	1	6	6	7	5	6	6	7	6	7	6	6	5.1875	1
135430512	1	1	2	67	16	47.4799995422363	2	2	1	1	5	1	1	2	4	4	6	5	4	5	6	5	4	5	6	5.1875	0
135119609	1	1	1	71.3099975585938	9	39.9900016784668	3	1	2	1	5	1	1	3	4	5	5	5	6	6	7	6	5	5	4	5.375	0
134027109	1	1	1	71.3099975585938	16	66.4100036621094	3	2	1	1	5	1	1	1	6	4	5	6	5	6	4	6	5	6	5	5	1
134013948	2	1	1	71.3099975585938	19	58.1699981689453	2	1	1	1	5	1	1	1	2	7	6	6	6	7	6	5	5	6	7	5.3125	0
134008559	1	1	2	71.3099975585938	9	48.4099998474121	3	1	2	1	5	1	1	1	6	6	6	5	6	6	5	7	7	7	6	4.25	0
135394506	1	1	2	71.3099975585938	15	36.5699996948242	2	1	2	1	5	1	1	1	1	5	6	6	6	6	5	5	5	6	6	3.8125	0
134011088	2	1	1	36.0999984741211	12	63.2900009155273	3	1	2	1	5	2	2	1	6	7	7	5	6	6	6	7	6	7	6	4.375	1
133239763	2	1	1	71.3099975585938	16	46.25	3	2	1	1	5	3	3	3	4	7	7	5	6	4	5	5	7	6	5	4.875	0
133234727	2	1	1	71.3099975585938	16	53.3499984741211	2	2	3	1	5	3	3	3	4	5	5	5	6	6	7	5	6	5	6	5	0
135594936	1	1	1	71.3099975585938	12	40.1699981689453	2	2	2	1	5	1	1	2	2	6	5	4	5	6	7	6	5	4	5	4.875	0
135072914	1	1	2	67	16	50.9700012207031	2	2	2	1	5	1	1	1	3	7	7	6	7	7	6	7	6	7	7	5.0625	1
135594944	1	1	1	71.9400024414063	16	52.310001373291	2	2	2	1	5	1	1	2	1	7	6	6	6	5	5	6	5	6	7	4.75	1
135594665	1	1	1	67	12	58.1699981689453	2	2	2	1	5	1	1	1	2	3	3	5	4	5	4	6	6	5	4	4.625	1
134163817	2	1	1	71.3099975585938	15	61.0200004577637	3	2	2	1	5	1	1	1	2	4	6	3	5	6	6	5	5	4	6	5.375	0
134743749	1	1	2	71.3099975585938	16	48.7099990844727	3	2	1	1	5	1	1	2	5	6	7	6	5	6	5	6	7	6	5	5.375	0
135589278	1	1	2	31.0699996948242	12	45.7400016784668	3	2	2	1	5	1	1	2	6	5	2	4	3	6	5	2	2	3	2	3.1875	0
135174848	1	1	1	42	16	58.1699981689453	3	1	1	1	5	1	1	2	1	5	4	7	7	5	6	7	4	5	6	5.3125	0
135414831	1	1	2	36.0999984741211	16	54.5699996948242	3	2	2	1	5	1	1	2	6	6	5	5	6	5	6	6	5	6	5	5.375	0
135390068	1	1	1	67	15	54.5699996948242	2	2	1	1	5	1	1	1	1	5	5	5	5	4	5	5	4	4	5	4.1875	0
135452782	1	1	1	71.3099975585938	15	63.2900009155273	3	2	2	1	5	1	1	1	5	6	6	5	6	6	5	7	7	6	7	5.25	1
135427876	1	1	2	67	9	48.7099990844727	3	2	1	1	5	1	1	1	5	6	5	5	6	7	6	6	5	6	5	5.125	0
135451637	1	1	1	64.5999984741211	16	36.5699996948242	2	2	1	1	5	1	1	1	2	6	6	7	7	6	6	7	7	6	7	5.625	0
134858942	1	1	1	71.9400024414063	16	54.5699996948242	3	2	1	1	5	1	2	2	3	6	6	5	6	6	7	6	7	7	6	5.5625	0
134784674	1	1	1	71.3099975585938	16	48.7099990844727	3	2	2	1	5	1	2	2	1	6	6	5	6	6	5	6	6	5	6	4.6875	1
135429749	1	1	2	67	15	45.8499984741211	2	2	2	1	5	1	1	1	4	5	4	5	4	4	6	5	5	6	5	4.8125	0
135413056	1	1	2	64.5999984741211	16	61.7700004577637	3	2	2	1	5	1	1	2	5	6	6	7	6	7	6	7	6	7	7	5.4375	0
135408002	1	1	1	67	16	52.310001373291	4	1	1	1	5	1	1	2	1	6	7	6	7	7	6	7	7	6	6	5.6875	1
134006104	1	1	1	67	15	58.1699981689453	2	2	2	1	5	1	1	1	2	7	6	5	7	5	6	5	7	6	5	5.4375	0
135430636	1	1	2	67	15	62.810001373291	2	2	2	1	5	1	1	1	3	5	4	4	5	6	6	5	5	4	5	3.8125	0
134769358	1	1	1	53.9099998474121	15	44.810001373291	3	2	2	1	5	1	1	1	1	5	5	6	7	6	7	5	7	6	6	4.375	0
135405471	1	1	2	71.3099975585938	16	50.9700012207031	3	2	2	1	5	1	1	1	5	5	5	6	5	5	6	5	6	6	6	4.6875	0
134785891	1	1	1	71.3099975585938	16	48.7099990844727	3	2	1	1	5	2	2	2	1	6	6	5	6	5	6	6	5	6	6	4.875	0
134010914	1	1	1	71.3099975585938	12	48.4099998474121	4	2	2	1	5	2	3	3	2	4	5	5	6	5	6	6	6	4	6	4.375	0
135430223	1	1	2	64.5999984741211	16	54.5699996948242	2	2	1	1	5	2	1	1	3	5	6	6	5	5	4	4	6	6	5	3.6875	0
135452375	1	1	1	71.3099975585938	15	50.9700012207031	3	2	1	1	5	2	2	1	5	6	4	6	7	4	6	5	7	5	4	4.9375	0
135451707	1	1	1	71.3099975585938	15	50.9700012207031	3	2	1	1	5	2	2	2	6	5	5	4	6	6	6	4	6	4	6	4.625	0
133242870	2	1	2	67	15	58.1699981689453	2	2	1	1	5	2	1	2	2	6	5	5	6	7	5	6	7	6	7	5.75	0
135595196	1	1	1	71.3099975585938	16	54.5699996948242	4	2	1	1	5	2	2	2	2	7	5	7	5	6	5	6	7	4	7	5.5	0
135390761	1	1	1	36.0999984741211	9	44.810001373291	4	2	2	1	5	2	2	3	6	5	7	6	6	5	5	7	7	7	6	5.125	0
135410240	1	1	1	67	16	48.7099990844727	3	2	1	1	5	2	2	2	1	7	7	7	6	7	6	6	7	6	6	5.9375	0
134010881	2	1	1	71.9400024414063	19	54.5699996948242	2	2	1	1	5	2	2	1	2	5	5	6	6	6	5	5	6	6	6	5.5625	0
135430623	1	1	1	53.9099998474121	16	54.5699996948242	2	2	1	1	5	2	1	1	4	5	6	5	6	7	6	5	6	7	6	5.3125	0
134743104	1	1	1	71.3099975585938	16	58.1699981689453	3	2	1	1	5	2	2	2	2	5	5	7	6	6	7	5	7	7	6	5.5	0
135404621	1	1	1	64.5999984741211	15	35.3499984741211	4	1	2	1	5	2	2	2	2	4	4	5	5	4	6	6	6	5	4	4.3125	0
135082522	1	1	2	71.3099975585938	15	48.7099990844727	3	2	1	1	5	2	1	1	1	7	7	6	7	7	6	7	6	6	7	5.0625	0
134743714	1	1	2	71.3099975585938	16	48.7099990844727	3	2	1	1	5	2	2	2	5	6	5	6	7	6	5	6	7	6	5	5.125	0
135430376	1	1	2	64.5999984741211	15	54.5699996948242	2	2	1	1	5	2	1	1	4	4	4	4	5	5	6	6	4	5	6	4.5	0
135449054	1	1	1	71.9400024414063	15	50.9700012207031	2	2	1	1	5	2	2	1	5	4	5	6	4	6	5	7	5	6	7	5	0
134795938	2	1	1	71.9400024414063	16	54.5699996948242	3	2	2	1	5	2	2	2	2	4	5	6	5	7	6	5	7	6	7	5.1875	0
135591059	1	1	1	31.0699996948242	9	48.7099990844727	3	2	1	1	5	3	3	3	6	2	2	6	4	2	3	6	4	2	3	3.875	0
135430295	1	1	2	64.5999984741211	15	52.310001373291	2	2	1	1	5	3	3	3	3	4	5	6	6	6	5	5	4	5	5	4.4375	0
135447611	1	1	2	53.9099998474121	16	39.7000007629395	2	2	2	1	5	3	2	3	3	6	6	6	4	6	6	5	6	5	6	4.875	0
135594547	1	1	1	23.8199996948242	12	48.4099998474121	1	2	2	1	5	3	3	3	6	3	5	4	4	4	4	5	5	4	5	3.6875	0
134008476	1	1	1	71.3099975585938	12	59.689998626709	1	2	1	1	5	3	3	3	5	7	6	6	7	7	6	7	6	6	6	5.625	1
135431610	1	1	2	36.0999984741211	15	61.0200004577637	3	2	1	1	5	3	3	3	2	5	6	5	6	5	6	5	6	5	5	5.125	0
135591077	1	1	1	31.0699996948242	15	52.310001373291	3	2	1	1	5	3	3	3	5	5	6	6	5	4	4	5	4	5	6	3.9375	0
135594658	1	1	2	53.9099998474121	16	39.7000007629395	2	2	2	1	5	3	2	3	1	5	7	6	5	7	6	5	7	7	5	5	0
134006064	2	1	2	42	6	40.1699981689453	4	2	2	1	5	3	3	3	2	2	2	2	3	3	3	4	5	5	4	4.1875	0
134006215	2	1	2	67	16	58.1699981689453	5	2	2	1	5	3	3	3	2	5	6	5	5	5	6	6	6	6	6	5.25	0
134859926	1	1	1	71.3099975585938	12	62.810001373291	1	2	4	1	5	1	1	1	3	5	6	5	4	5	6	6	6	7	6	4.9375	1
135451922	1	1	1	42	15	54.5699996948242	3	2	2	1	5	1	3	3	2	4	6	5	4	3	6	7	7	6	5	3.875	0
135451946	1	1	1	49.5	9	34.7000007629395	3	2	2	1	5	1	2	3	4	6	5	6	5	6	5	6	5	6	5	5	0
135594856	1	1	1	71.3099975585938	12	55.9099998474121	3	2	1	1	5	1	1	2	2	6	6	7	6	6	5	6	6	7	6	5.0625	0
135594213	1	1	1	67	15	54.5699996948242	3	2	2	1	5	1	1	2	3	6	5	4	7	6	7	4	6	3	5	5.5	0
134743008	1	1	2	71.3099975585938	16	48.7099990844727	4	1	2	1	5	1	1	2	5	5	7	6	5	6	7	6	5	6	7	5.25	0
134742592	1	1	1	64.5999984741211	16	54.5699996948242	4	2	2	1	5	2	2	3	2	7	6	5	5	7	6	6	5	6	7	5.4375	0
133235798	2	1	1	71.3099975585938	15	71.5299987792969	3	2	2	1	5	2	2	2	2	5	7	6	5	6	5	6	5	5	6	4.9375	0
134797482	1	1	1	71.3099975585938	15	44.810001373291	4	2	1	1	5	2	2	2	1	3	4	5	4	6	4	6	7	6	4	3.875	0
135589396	1	1	1	31.0699996948242	15	54.5699996948242	3	2	1	1	5	3	3	3	6	3	5	6	2	4	3	6	5	3	6	4.8125	0
135455394	1	1	2	71.3099975585938	16	54.5699996948242	4	2	3	1	5	3	3	3	4	4	5	7	6	7	5	7	7	4	7	5.0625	0
135429242	1	1	1	71.3099975585938	12	54.5699996948242	2	2	1	1	5	3	2	2	2	5	7	5	6	7	6	5	6	7	6	5.4375	0
135591253	1	1	1	31.0699996948242	9	48.4099998474121	2	2	1	1	5	3	3	3	2	4	4	3	2	3	4	3	2	3	2	4.6875	0
135594857	1	1	1	67	12	50.9700012207031	3	2	1	1	5	3	3	3	2	5	7	6	5	5	6	6	5	6	7	5.5625	0
135455515	1	1	2	71.3099975585938	12	36.5699996948242	5	2	3	1	5	3	3	3	2	4	5	2	2	2	2	7	7	5	5	4.8125	1
135427701	1	1	1	49.5	15	48.7099990844727	3	2	1	1	5	3	3	3	6	7	6	6	7	6	7	6	7	6	7	5	1
135422822	1	1	1	42	15	43.5900001525879	4	2	1	1	5	3	3	3	5	4	3	3	4	5	4	3	2	3	3	4.25	0
134749580	1	1	1	31.0699996948242	9	39.7000007629395	4	2	1	1	5	3	3	3	5	6	7	4	6	6	6	7	6	6	6	5.0625	0
135426787	1	1	1	71.3099975585938	9	50.9700012207031	2	2	1	1	5	3	2	2	5	5	6	4	5	6	6	7	6	5	6	5.5	0
134743701	1	1	1	71.3099975585938	16	50.9700012207031	3	2	2	1	5	1	1	1	2	7	6	7	5	6	7	7	5	5	6	5.125	0
135430152	1	1	2	71.3099975585938	16	44.810001373291	4	2	2	1	5	1	2	2	2	5	5	4	6	5	4	6	5	5	4	5.125	0
134744837	2	1	1	71.3099975585938	15	50.9700012207031	3	2	2	1	5	1	1	2	2	5	7	4	6	4	7	7	6	5	6	5	0
134742628	1	1	2	71.3099975585938	16	48.7099990844727	4	1	2	1	5	1	1	1	5	6	5	6	7	6	5	6	7	6	7	5.25	0
135410906	1	1	1	36.0999984741211	9	44.810001373291	1	2	1	1	5	1	1	2	2	5	6	6	4	7	7	5	4	4	5	5	0
133238142	1	1	1	31.0699996948242	6	50.9700012207031	3	2	4	1	5	1	1	1	1	6	6	5	7	6	5	6	7	6	7	5.375	1
135416514	1	1	2	71.3099975585938	16	50.9700012207031	4	2	2	1	5	1	1	1	6	3	3	4	5	4	6	6	5	4	5	3.875	0
134010070	1	1	1	71.3099975585938	16	54.5699996948242	3	2	4	1	5	1	1	1	1	6	6	5	5	6	6	6	5	6	6	4.9375	0
135082808	1	1	2	53.9099998474121	16	50.9700012207031	3	2	2	1	5	1	1	1	2	5	6	5	6	6	5	7	7	5	6	5.5	0
134769130	1	1	1	71.3099975585938	15	58.1699981689453	4	2	2	1	5	1	1	1	6	7	7	6	7	7	7	6	7	7	7	5.75	0
134783298	1	1	1	67	15	78.7300033569336	3	2	2	1	5	1	1	2	6	6	7	5	6	5	6	7	7	6	7	5.125	1
135430865	1	1	2	36.0999984741211	12	48.1199989318848	2	2	2	1	5	1	1	1	6	6	5	4	4	5	5	5	4	5	4	3.875	0
135594463	1	1	1	71.3099975585938	15	54.5699996948242	3	2	1	1	5	1	2	2	6	6	6	6	5	5	6	5	6	5	5	5.1875	0
135078462	1	1	2	71.9400024414063	15	70.4899978637695	2	2	2	1	5	1	1	1	2	6	5	6	6	6	5	6	7	6	6	5	0
135409401	1	1	1	67	15	77.5100021362305	4	2	3	1	5	1	1	1	1	6	5	6	6	5	6	6	7	6	6	5.0625	0
134760006	2	1	1	71.3099975585938	15	70.4899978637695	2	2	2	1	5	1	1	1	1	7	7	4	6	7	7	7	6	7	7	5.75	1
135449212	1	1	1	71.3099975585938	16	52.310001373291	3	2	2	1	5	1	2	3	6	6	5	6	7	6	5	6	7	5	6	4.875	0
134742934	2	1	2	53.9099998474121	16	44.810001373291	3	2	1	1	5	1	1	2	6	6	7	5	6	7	7	7	7	6	6	5.6875	0
134009313	2	1	2	64.5999984741211	9	43.5900001525879	4	2	2	1	5	1	1	3	2	6	6	7	7	7	7	6	7	7	7	5.625	1
134006680	1	1	1	36.0999984741211	6	44.810001373291	1	2	1	1	5	1	3	3	2	7	7	5	7	6	7	5	6	7	4	5.125	0
133237395	1	1	1	23.8199996948242	12	59.689998626709	3	2	1	1	5	1	1	2	1	7	4	6	7	6	5	6	6	7	7	5.375	1
134008911	1	1	1	71.3099975585938	15	50.9700012207031	4	2	2	1	5	1	2	2	2	2	6	3	5	5	6	7	7	5	4	4.3125	0
133237958	1	1	1	31.0699996948242	6	50.9700012207031	2	2	1	1	5	1	1	1	1	7	6	4	7	5	6	6	7	6	6	5.4375	1
134009407	1	1	1	67	16	48.7099990844727	4	2	1	1	5	1	1	2	5	5	4	4	6	5	4	6	5	6	7	4.875	0
134763228	2	1	2	71.3099975585938	9	48.7099990844727	2	2	2	1	5	1	2	2	1	5	6	4	4	6	5	4	6	4	6	4.4375	0
134744205	1	1	2	71.3099975585938	15	48.7099990844727	3	2	2	1	5	1	1	2	6	5	5	5	6	5	6	5	6	5	5	5.125	1
134749934	1	1	1	71.3099975585938	15	75.129997253418	3	2	2	1	5	1	1	1	3	7	7	6	7	7	7	7	7	7	7	5.75	1
134750634	1	1	1	53.9099998474121	15	50.9700012207031	3	2	4	1	5	1	1	1	1	5	6	5	6	6	7	5	6	7	6	5.1875	0
134753884	1	1	2	36.0999984741211	15	40.4599990844727	1	2	2	1	5	1	1	1	1	5	6	5	5	6	6	5	5	6	6	5.375	0
135414724	1	1	2	71.9400024414063	15	55.9099998474121	5	2	1	1	5	2	1	1	3	6	7	6	6	7	6	6	5	6	6	5.6875	0
134753060	1	1	1	71.3099975585938	16	52.310001373291	4	2	2	1	5	2	2	2	1	6	5	5	6	6	5	7	7	4	5	4.9375	0
134747420	1	1	1	71.3099975585938	16	54.5699996948242	3	2	1	1	5	2	1	1	2	5	6	5	6	5	6	7	5	6	6	5.25	0
135435512	1	1	1	71.3099975585938	15	57.4199981689453	3	2	2	1	5	2	2	2	6	7	7	6	7	6	7	6	6	7	7	5.5625	0
135115008	1	1	1	67	12	52.310001373291	4	2	2	1	5	2	2	2	2	6	5	6	5	6	6	7	7	7	6	5.625	0
134006388	2	1	2	71.3099975585938	12	46.3300018310547	2	2	1	1	5	2	1	1	2	5	7	5	7	5	7	5	7	5	7	5.5625	0
135451600	1	1	1	71.3099975585938	12	58.1699981689453	3	2	2	1	5	2	2	2	5	5	6	6	7	4	5	7	7	6	5	5.1875	0
135392385	1	1	2	71.3099975585938	15	38.2999992370605	3	2	1	1	5	2	2	2	6	5	5	4	5	5	5	5	6	5	6	4.4375	0
135452891	1	1	1	31.0699996948242	9	52.310001373291	3	2	2	1	5	2	2	3	2	6	7	5	6	6	6	7	7	7	6	5.375	0
134743411	2	1	1	71.3099975585938	12	58.1699981689453	4	2	2	1	5	2	2	2	2	5	4	3	4	6	5	6	5	6	5	4.375	0
134764315	1	1	2	71.9400024414063	16	48.7099990844727	3	2	3	1	5	2	2	2	6	5	7	6	5	6	7	7	6	5	7	5.3125	0
135394196	1	1	1	67	12	48.7099990844727	2	2	2	1	5	2	2	2	6	5	6	6	7	6	6	7	7	6	6	4.75	1
134770596	2	1	2	31.0699996948242	9	46.3300018310547	4	2	2	1	5	2	2	2	5	6	5	6	5	5	6	5	6	5	5	5.0625	0
135394074	1	1	2	36.0999984741211	12	48.7099990844727	1	2	2	1	5	2	1	1	5	5	7	5	6	6	5	6	6	5	6	4.0625	0
134343524	2	1	1	71.3099975585938	16	50.9700012207031	3	2	1	1	5	3	1	3	2	7	6	7	5	6	7	6	6	7	6	5.6875	0
135372173	1	1	1	71.3099975585938	16	44.810001373291	3	2	2	1	5	3	3	2	2	5	6	5	6	7	6	5	6	7	6	4.875	0
134744678	1	1	2	67	16	54.5699996948242	3	2	1	1	5	3	1	3	1	7	6	7	6	6	7	6	6	7	6	5.4375	0
135450851	1	1	2	31.0699996948242	15	42.4300003051758	4	2	1	1	5	3	3	3	2	7	6	5	6	6	6	7	7	7	6	5.25	0
134833650	2	1	1	71.3099975585938	15	44.810001373291	3	2	3	1	5	3	3	3	2	7	6	7	6	5	6	7	5	6	6	4.625	0
135372155	1	1	1	71.3099975585938	16	44.810001373291	3	2	3	1	5	3	3	2	2	5	6	5	6	7	6	5	6	7	6	4.875	0
134370874	1	1	1	67	15	54.5699996948242	3	2	3	1	5	3	3	2	1	6	5	6	6	7	6	5	5	6	6	5.1875	1
134369782	1	1	1	53.9099998474121	15	54.5699996948242	3	2	3	1	5	3	3	3	1	6	6	5	6	5	6	7	5	6	6	5.25	0
135594861	1	1	1	64.5999984741211	12	54.5699996948242	2	2	1	1	5	3	3	3	6	4	3	5	4	5	3	5	5	4	5	4.625	0
134009736	2	1	1	71.3099975585938	15	54.5699996948242	4	2	1	1	5	3	3	3	5	6	6	7	6	6	5	7	7	5	7	5.5625	0
134798833	1	1	1	71.9400024414063	16	54.5699996948242	1	2	1	1	5	3	3	3	3	6	7	5	7	6	6	7	6	7	7	5.4375	0
135594846	1	1	2	31.0699996948242	9	36.5699996948242	1	2	1	1	5	3	3	3	6	6	7	6	5	6	5	7	6	5	6	4.5	0
134742885	1	1	2	71.3099975585938	15	52.310001373291	3	2	2	1	5	3	3	3	3	3	6	7	6	3	5	6	4	3	6	5.125	0
134746436	1	1	1	36.0999984741211	9	44.810001373291	3	2	2	1	5	3	1	3	2	4	6	5	4	5	4	5	4	5	5	4.625	0
134747986	1	1	2	71.3099975585938	15	54.5699996948242	1	2	1	1	5	3	1	2	1	6	6	7	6	6	5	7	6	6	7	5.4375	0
134744869	2	1	2	53.9099998474121	16	50.9700012207031	3	2	1	1	5	3	3	3	2	6	7	5	7	7	6	7	7	5	6	5	1
134368827	1	1	1	53.9099998474121	16	54.5699996948242	3	2	3	1	5	3	3	3	1	6	5	5	5	6	5	6	5	6	5	5.875	0
134006476	2	1	1	64.5999984741211	15	54.5699996948242	3	1	1	1	5	3	2	2	2	4	4	5	4	6	6	5	6	5	5	5.25	0
135088006	1	1	2	42	12	50.9700012207031	3	2	2	1	5	3	3	3	5	6	6	5	5	6	6	5	6	5	6	4.875	0
135416397	1	1	1	49.5	12	44.810001373291	3	2	1	1	5	3	2	2	2	6	5	5	6	5	4	5	6	5	5	5.1875	0
135455067	1	1	2	71.3099975585938	16	48.4099998474121	4	2	2	1	5	3	2	2	6	5	5	4	6	7	6	7	7	6	6	5	1
134048705	1	1	1	71.3099975585938	16	54.5699996948242	3	2	1	1	5	1	2	2	2	7	5	6	7	6	4	5	6	7	5	5.25	0
135430762	1	1	2	64.5999984741211	15	51.0800018310547	2	2	1	1	5	2	2	2	4	6	4	5	6	6	5	4	5	6	5	5.5625	0
134826114	1	1	1	53.9099998474121	16	49.4500007629395	4	2	1	1	5	2	2	2	3	6	7	6	5	5	6	5	6	7	4	5	0
134605610	1	1	1	71.3099975585938	16	54.5699996948242	2	2	1	1	5	2	2	2	3	7	5	6	6	5	5	6	6	5	6	5.25	0
134023876	1	1	1	53.9099998474121	12	58.1699981689453	4	2	1	1	5	2	2	2	2	5	4	5	5	3	3	6	7	5	5	5	0
135450012	1	1	2	71.3099975585938	16	48.7099990844727	5	2	1	1	5	3	2	3	6	5	4	7	5	6	5	7	6	7	5	5.4375	0
135452961	1	1	1	71.3099975585938	15	56.8300018310547	3	2	2	1	5	3	2	2	5	6	4	5	6	4	6	4	6	4	6	4.9375	0
134382335	1	1	2	71.3099975585938	16	58.1699981689453	4	2	1	1	5	3	3	3	3	6	6	5	5	6	5	7	6	4	5	4.5	0
134590720	2	1	1	71.9400024414063	16	48.7099990844727	3	2	1	1	5	3	1	3	5	6	6	6	7	7	6	6	6	7	6	5.375	0
134022688	2	1	2	71.3099975585938	12	48.7099990844727	4	2	3	1	5	3	3	3	1	6	5	6	5	5	6	6	5	6	6	5.375	0
134017497	1	1	1	53.9099998474121	12	54.5699996948242	4	2	1	1	5	3	2	2	2	5	5	3	5	3	3	5	5	5	4	4.6875	0
135404641	1	1	2	71.3099975585938	15	48.7099990844727	4	2	3	1	5	3	3	3	2	5	7	6	6	6	5	6	5	6	6	4.75	0
135452068	1	1	1	71.3099975585938	16	55.9099998474121	3	2	1	1	5	3	2	2	4	7	7	5	7	6	5	6	4	7	6	4.8125	0
134031850	2	1	1	71.3099975585938	16	58.1699981689453	3	2	1	1	5	3	2	2	3	7	6	5	7	6	5	7	6	7	7	3.625	1
135426434	1	1	2	64.5999984741211	9	53.5299987792969	3	2	2	1	5	1	1	1	2	6	2	5	3	5	3	2	5	6	4	4.0625	0
135082545	1	1	2	67	12	36.0999984741211	3	2	2	1	5	1	1	1	6	2	6	2	4	7	3	6	7	2	4	4.375	0
134932319	1	1	2	23.8199996948242	9	48.4099998474121	5	2	2	1	5	1	2	2	5	6	7	5	6	6	6	6	6	5	6	5.1875	0
135594364	1	1	1	71.3099975585938	15	37.0200004577637	4	2	1	1	5	1	2	2	2	6	4	5	6	5	4	5	4	5	6	4.3125	0
135401580	1	1	2	71.3099975585938	15	63.2900009155273	2	2	1	1	5	1	1	1	1	5	6	7	7	6	7	7	6	7	6	5.75	0
133235440	2	1	1	71.9400024414063	16	54.5699996948242	2	2	1	1	5	1	1	1	5	6	5	5	6	7	6	7	4	4	6	4.1875	0
134748587	1	1	2	71.3099975585938	15	61.0200004577637	3	2	2	1	5	1	1	2	2	4	6	5	6	7	5	6	7	4	6	4.375	0
135449817	1	1	1	67	16	59.3899993896484	2	2	1	1	5	1	2	2	2	6	5	4	6	6	5	5	6	6	5	4.875	0
134151829	1	1	1	71.3099975585938	15	57.4199981689453	3	2	2	1	5	1	1	1	1	4	4	4	5	5	5	6	6	5	6	5.0625	0
134747641	1	1	2	71.3099975585938	15	48.7099990844727	3	2	1	1	5	2	2	2	2	3	4	5	6	7	6	5	5	6	5	4.6875	0
135349772	1	1	1	71.9400024414063	12	39.7000007629395	4	2	2	1	5	2	1	2	6	4	4	6	5	3	5	3	5	3	5	4.375	1
135410816	1	1	2	23.8199996948242	12	44.810001373291	2	2	1	1	5	2	2	2	5	5	5	6	6	4	5	6	6	5	6	4.6875	1
134016515	1	1	2	53.9099998474121	15	61.7700004577637	3	2	2	1	5	2	3	3	1	6	7	5	7	7	6	7	7	7	7	4.8125	0
134744511	1	1	1	71.3099975585938	12	55.9099998474121	3	2	1	1	5	3	3	2	2	6	6	6	7	6	5	6	6	7	6	5.25	1
134757979	1	1	1	31.0699996948242	9	42.9500007629395	3	2	1	1	5	3	3	3	2	7	7	6	7	6	7	6	5	6	7	5.3125	0
133945638	1	1	1	67	12	48.4099998474121	3	2	2	1	5	3	1	3	5	7	7	7	6	5	6	6	7	5	6	5.4375	0
134821764	1	1	1	71.3099975585938	16	54.5699996948242	2	2	3	1	5	3	3	3	6	5	5	7	6	7	6	7	7	7	7	5.125	0
134011934	1	1	2	71.3099975585938	12	46.3300018310547	2	2	1	1	5	3	2	3	5	5	7	5	7	5	7	5	7	5	6	4.875	0
134008845	2	1	2	42	6	48.7099990844727	5	2	1	1	5	3	3	3	2	4	4	5	5	4	6	7	7	7	6	4.9375	0
135453902	1	1	2	64.5999984741211	12	58.1699981689453	4	2	1	1	5	3	2	2	2	5	6	4	5	6	5	6	7	5	6	4.75	0
135451738	1	1	1	67	6	48.7099990844727	4	2	1	1	5	3	3	3	3	6	5	6	6	6	5	5	7	5	6	5.125	0
134742555	1	1	1	67	16	54.5699996948242	4	2	2	1	5	3	2	2	6	6	6	5	7	6	6	5	6	6	5	5.375	0
134029988	1	1	1	31.0699996948242	12	46.3300018310547	5	2	2	1	5	3	3	3	2	6	5	5	6	6	5	6	5	6	5	4.75	1
133234662	1	1	1	67	23	54.5699996948242	4	2	1	1	5	3	1	3	6	5	6	5	7	6	5	6	6	5	7	5	0
134871700	1	1	1	71.3099975585938	16	58.1699981689453	2	2	2	1	5	1	2	2	2	6	5	4	6	7	5	4	6	7	7	5.25	0
135594938	1	1	2	71.3099975585938	15	55.9099998474121	3	2	1	1	5	1	2	2	6	6	6	6	7	6	5	6	7	6	6	5.125	0
134784649	1	1	1	71.3099975585938	15	58.1699981689453	2	2	1	1	5	1	1	1	1	5	6	5	6	6	5	6	5	6	6	5.375	0
134862520	1	1	1	71.3099975585938	16	59.5099983215332	3	2	1	1	5	1	1	2	3	6	5	6	7	5	6	6	5	6	7	5.375	0
135453280	1	1	1	71.9400024414063	16	62.810001373291	2	1	2	1	5	1	1	1	2	2	7	4	7	6	3	6	3	7	3	4.3125	0
134770746	1	1	1	36.0999984741211	12	63.2900009155273	3	2	1	1	5	1	1	1	2	5	7	6	7	7	7	6	4	5	6	5.3125	0
135594580	1	1	1	71.3099975585938	16	54.5699996948242	3	2	1	1	5	1	2	2	2	7	7	5	6	7	5	7	6	5	7	5.3125	0
134126970	1	1	1	53.9099998474121	16	75.129997253418	4	2	1	1	5	1	1	1	2	6	5	5	6	4	6	6	5	7	6	4.8125	0
134367093	1	1	1	71.3099975585938	16	57.5299987792969	1	2	2	1	5	1	2	1	5	6	5	6	6	6	6	6	6	6	7	5.4375	0
135429414	1	1	2	67	16	47.4799995422363	3	2	2	1	5	2	2	2	3	6	4	5	6	6	5	4	5	6	5	4.5	0
134825900	2	1	1	71.9400024414063	16	61.7700004577637	3	2	2	1	5	2	2	3	2	7	7	4	7	7	7	7	7	7	7	6.0625	0
135081066	1	1	1	67	15	65.6699981689453	4	2	1	1	5	2	2	2	2	5	5	4	6	5	5	6	6	4	5	5.1875	0
135412941	1	1	1	23.8199996948242	6	52.310001373291	1	2	2	1	5	3	3	3	2	5	6	7	7	5	6	7	6	6	7	5.3125	0
135430504	1	1	1	36.0999984741211	6	48.4099998474121	1	2	2	1	5	3	3	3	3	5	7	6	7	7	6	6	5	6	7	5.6875	0
133950218	1	1	2	31.0699996948242	9	39.9900016784668	4	2	1	1	5	3	3	3	2	6	6	5	6	6	5	5	7	6	6	4.625	0
134010527	1	2	2	71.3099975585938	12	44.810001373291	3	2	2	1	5	1	1	1	1	2	4	4	2	2	2	4	7	4	2	5.6875	0
134031553	1	2	1	71.3099975585938	16	52.310001373291	4	2	2	1	5	1	1	2	6	5	7	7	6	7	7	7	6	7	7	5.875	1
134770539	1	2	2	36.0999984741211	9	52.310001373291	3	1	2	1	5	1	1	2	3	5	6	5	6	6	5	6	5	6	5	5.25	0
134770749	1	2	2	53.9099998474121	12	44.060001373291	3	2	2	1	5	2	2	2	3	6	5	6	5	5	6	5	6	5	5	5.25	0
135449765	1	2	1	71.3099975585938	15	44.810001373291	4	2	1	1	5	2	2	1	1	7	6	6	7	6	7	7	7	6	6	5.8125	0
134768933	1	2	1	12	12	54.5699996948242	3	1	2	1	5	2	2	2	1	6	7	7	6	3	4	7	7	7	4	5.3125	1
134006366	2	2	1	31.0699996948242	9	38.9500007629395	4	2	1	1	5	2	2	2	2	3	5	2	5	4	4	6	7	3	2	4.875	0
134006756	1	2	2	53.9099998474121	16	48.4099998474121	3	2	3	1	5	2	2	2	6	6	6	6	6	5	5	5	6	6	4	4.5	0
135429313	1	2	2	71.3099975585938	12	49.6300010681152	3	2	2	1	5	3	2	3	2	5	4	5	4	3	4	4	5	4	5	4.625	0
135412894	1	2	1	64.5999984741211	15	53.2299995422363	1	2	1	1	5	3	3	3	4	4	5	4	5	6	6	5	4	5	6	5.25	0
134018948	2	2	2	71.3099975585938	12	46.8400001525879	1	2	1	1	5	3	3	3	3	2	3	4	5	6	4	6	5	2	5	4.5625	0
135424763	1	2	2	67	15	46.8400001525879	3	2	2	1	5	3	2	3	2	4	4	3	4	5	4	5	3	4	5	4.75	0
133237487	2	2	1	71.3099975585938	15	36.5699996948242	4	2	2	1	5	1	2	2	3	5	7	7	7	7	7	6	7	5	7	4.5625	0
134756631	1	2	1	67	16	50.9700012207031	3	2	2	1	5	1	1	1	2	6	5	7	6	6	7	5	5	7	6	5.0625	1
135079603	1	2	1	71.3099975585938	15	70.4899978637695	4	2	2	1	5	1	1	2	2	5	5	6	6	5	6	5	6	5	6	5	0
135430885	1	2	2	36.0999984741211	9	44.810001373291	3	2	2	1	5	1	1	2	2	6	6	6	5	5	6	7	6	5	5	5.4375	0
135594940	1	2	1	67	15	58.1699981689453	2	2	2	1	5	1	2	1	3	4	5	3	6	4	5	4	5	4	6	5	0
135452651	1	2	1	71.3099975585938	12	54.5699996948242	4	2	2	1	5	1	1	1	5	5	6	5	6	6	6	5	7	6	5	5.625	0
134767125	1	2	1	71.3099975585938	16	75.129997253418	3	2	2	1	5	1	2	2	1	6	7	6	5	6	6	5	7	7	6	4.875	0
135422583	1	2	1	36.0999984741211	12	61.0200004577637	3	2	1	1	5	2	2	2	4	3	4	4	6	3	4	5	2	4	3	4.0625	0
134770750	1	2	2	53.9099998474121	15	42.8400001525879	3	2	2	1	5	2	2	2	3	5	6	5	4	5	6	5	6	6	5	4.9375	0
135299752	1	2	1	42	16	52.310001373291	4	2	1	1	5	2	2	2	2	5	5	5	6	4	6	5	6	6	7	5	0
135452306	1	2	1	67	16	55.9099998474121	3	2	2	1	5	2	2	2	2	6	6	7	6	5	6	7	6	7	5	5.4375	0
134809972	1	2	2	36.0999984741211	12	52.310001373291	3	2	2	1	5	3	3	3	2	6	5	5	6	6	6	5	6	6	6	4.1875	0
135430612	1	2	2	64.5999984741211	16	48.4099998474121	2	2	1	1	5	3	3	3	3	5	7	6	5	6	7	6	5	6	7	5.3125	0
134230159	1	2	1	71.3099975585938	15	48.4099998474121	1	2	1	1	5	3	3	3	5	5	7	6	7	7	5	6	7	7	6	5.125	0
135594575	1	2	1	31.0699996948242	15	54.5699996948242	3	2	2	1	5	3	3	3	2	4	5	6	5	6	5	6	5	5	6	4.6875	0
134759225	1	2	2	36.0999984741211	12	44.810001373291	3	2	2	1	5	3	2	2	3	4	6	5	4	5	6	5	4	6	5	4.625	0
135414478	1	2	1	53.9099998474121	16	52.0099983215332	2	2	2	1	5	3	3	2	3	6	5	6	6	5	7	7	6	6	6	5.1875	1
135430652	1	2	1	64.5999984741211	15	48.4099998474121	2	2	3	1	5	3	3	3	3	5	6	5	4	5	6	5	5	5	6	4.875	0
135452734	1	2	1	71.9400024414063	15	44.810001373291	4	2	2	1	5	3	3	3	2	6	6	6	7	6	7	6	6	6	7	5.75	0
135084656	1	2	1	71.3099975585938	15	48.7099990844727	4	2	3	1	5	1	1	2	2	5	5	5	6	6	5	7	7	6	6	4.875	1
134083791	2	2	1	71.3099975585938	15	48.7099990844727	4	2	3	1	5	1	1	2	2	6	6	7	7	6	7	6	7	5	6	5.1875	0
135080787	1	2	1	71.3099975585938	15	48.7099990844727	4	2	3	1	5	1	1	2	2	6	5	6	6	7	6	7	6	5	6	5	1
134083429	2	2	1	71.3099975585938	15	48.7099990844727	4	2	1	1	5	1	2	2	2	5	6	6	7	6	6	7	6	5	6	5	0
134763031	1	2	1	36.0999984741211	12	40.1699981689453	4	2	1	1	5	1	1	1	6	5	7	5	6	6	5	7	7	7	6	5.1875	1
134006285	1	2	2	53.9099998474121	9	52.310001373291	3	2	1	1	5	1	3	3	2	4	4	3	6	4	6	5	5	5	4	4.625	0
135080587	1	2	2	71.9400024414063	16	59.5099983215332	2	2	2	1	5	1	1	1	2	7	7	5	6	7	5	6	7	5	6	5.25	0
134751570	1	2	1	71.3099975585938	16	50.6800003051758	4	2	1	1	5	1	1	2	1	6	7	4	5	6	5	7	7	6	6	5.0625	0
134759379	1	2	1	71.3099975585938	15	71.5299987792969	2	2	1	1	5	1	1	3	1	5	6	4	6	4	6	7	7	6	6	5.1875	0
134771171	1	2	2	67	15	46.3300018310547	4	2	1	1	5	2	2	1	3	6	6	5	6	6	5	5	6	5	5	5.0625	0
134906240	1	2	1	53.9099998474121	9	58.1699981689453	4	2	1	1	5	2	2	1	2	4	5	5	4	6	4	6	6	2	5	4.75	0
134754170	1	2	1	67	15	58.1699981689453	4	2	2	1	5	2	2	2	2	5	4	3	5	4	4	5	4	5	4	4.5625	0
134770796	2	2	2	71.3099975585938	12	47.6599998474121	3	2	2	1	5	2	2	2	4	6	5	5	6	5	5	6	5	6	5	5.1875	0
134770969	1	2	2	53.9099998474121	12	40.1699981689453	4	2	2	1	5	2	2	2	5	6	6	5	6	5	5	6	5	6	5	5.1875	0
135429314	1	2	2	49.5	15	47.7700004577637	3	2	1	1	5	2	2	1	2	5	4	5	4	5	5	4	5	4	5	4.9375	0
134749745	1	2	1	53.9099998474121	15	61.7700004577637	4	2	1	1	5	2	1	1	1	6	6	6	7	7	6	7	7	6	6	5.8125	0
134015489	1	2	1	71.3099975585938	15	51.4799995422363	5	2	1	1	5	2	2	3	4	6	6	4	6	4	5	5	4	5	5	5.125	0
135430831	1	2	2	71.3099975585938	16	61.7700004577637	3	2	1	1	5	2	2	2	1	5	5	5	4	5	6	5	5	4	5	5.125	0
135593263	1	2	2	64.5999984741211	15	48.7099990844727	5	2	1	1	5	3	2	3	5	4	4	3	5	4	6	5	4	5	4	4.5625	0
135249908	1	2	1	31.0699996948242	12	54.5699996948242	4	2	1	1	5	3	3	3	2	5	6	4	5	4	4	6	5	5	6	4.25	0
134767656	1	2	1	49.5	12	50.9700012207031	4	2	3	1	5	1	1	2	3	4	7	4	7	5	5	4	7	4	7	5	1
134103632	1	2	2	64.5999984741211	9	48.7099990844727	4	2	2	1	5	1	2	2	2	5	7	7	6	5	5	6	6	7	7	4.5	0
135108377	1	2	2	64.5999984741211	16	54.5699996948242	3	2	2	1	5	1	1	1	1	7	6	7	6	6	7	6	7	6	6	5.5625	0
134086431	1	2	1	71.3099975585938	16	52.310001373291	4	2	3	1	5	1	1	2	2	6	5	5	6	6	7	7	6	5	6	5.1875	0
135413717	1	2	1	71.9400024414063	15	58.1699981689453	3	2	1	1	5	1	1	1	4	5	6	5	6	6	5	4	5	6	5	4.5625	0
135430846	1	2	2	49.5	12	49.6300010681152	2	2	2	1	5	1	1	2	1	5	6	6	5	5	6	7	6	6	5	5.125	0
134758046	1	2	1	71.3099975585938	15	54.5699996948242	2	2	2	1	5	1	1	1	1	6	6	7	5	5	6	7	7	6	6	4.4375	0
135416059	1	2	1	71.3099975585938	15	58.1699981689453	2	2	2	1	5	1	1	1	3	5	6	6	5	6	6	5	6	5	6	4.8125	0
134006929	1	2	1	36.0999984741211	16	48.7099990844727	3	2	2	1	5	1	1	1	2	4	5	4	5	6	5	4	6	4	5	5	0
135078812	1	2	2	64.5999984741211	16	54.5699996948242	4	2	2	1	5	1	1	1	1	7	6	6	7	6	7	6	6	7	6	5.5625	0
135393562	1	2	2	71.3099975585938	12	50.9700012207031	3	2	1	1	5	1	1	2	2	6	6	4	5	6	7	6	5	6	5	5.0625	0
134010824	1	2	2	53.9099998474121	15	50.9700012207031	5	2	1	1	5	1	1	1	2	5	6	5	7	7	7	7	7	7	7	5.4375	0
134747585	1	2	2	67	12	48.7099990844727	3	2	2	1	5	1	1	2	5	5	6	5	7	6	5	5	6	4	6	4.75	0
134009394	1	2	1	71.3099975585938	15	48.7099990844727	4	2	2	1	5	1	3	2	5	5	6	5	6	5	6	6	7	6	7	4.8125	0
135179885	1	2	2	71.3099975585938	16	58.1699981689453	3	2	1	1	5	1	2	2	2	5	5	6	5	6	5	5	6	6	5	5.3125	0
135263555	1	2	1	36.0999984741211	12	52.0099983215332	4	2	4	1	5	1	1	1	2	7	7	5	7	7	6	5	6	7	4	5.625	0
135594844	1	2	1	53.9099998474121	15	52.310001373291	3	2	2	1	5	1	1	1	2	7	6	7	6	6	5	7	6	6	5	5	1
135590651	1	2	1	49.5	15	48.7099990844727	3	2	2	1	5	1	1	1	1	3	6	3	4	5	6	4	4	5	5	4.75	0
135594945	1	2	1	53.9099998474121	12	48.7099990844727	1	2	1	1	5	1	2	3	6	5	5	6	6	5	6	7	6	6	7	5.25	0
134008980	1	2	2	64.5999984741211	16	74.379997253418	3	2	2	1	5	1	3	2	6	6	5	5	5	5	5	6	6	6	4	4.5	1
134007357	2	2	1	71.3099975585938	12	54.5699996948242	2	2	2	1	5	2	2	1	2	6	5	6	6	6	5	7	7	6	6	5.5	0
135424202	1	2	2	31.0699996948242	12	44.810001373291	3	2	1	1	5	2	2	1	2	4	5	2	4	6	3	5	4	3	4	4.25	0
134960798	1	2	1	71.3099975585938	15	52.310001373291	3	2	1	1	5	2	3	3	2	6	7	6	7	6	6	5	6	5	6	5.0625	0
134755449	1	2	2	31.0699996948242	9	43.5900001525879	5	2	2	1	5	2	2	3	6	5	5	3	5	3	5	3	5	5	5	3.9375	0
135414670	1	2	1	71.3099975585938	16	54.5699996948242	2	2	2	1	5	2	2	2	1	7	6	7	6	5	6	7	6	5	6	5.4375	0
133236135	1	2	2	36.0999984741211	16	44.810001373291	4	2	2	1	5	2	2	2	5	5	3	5	4	5	4	3	5	4	5	5.125	0
134833651	2	2	1	53.9099998474121	15	44.810001373291	4	2	3	1	5	2	2	2	2	7	6	7	5	6	5	7	6	5	6	4.625	0
135390788	1	2	2	42	12	27.5599994659424	3	2	1	1	5	2	2	2	2	3	5	5	2	4	3	3	5	4	5	4	0
134115235	1	2	2	71.9400024414063	16	49.9300003051758	4	2	1	1	5	2	3	3	5	6	7	6	6	6	7	6	7	6	6	4.625	0
135081915	1	2	2	67	12	49.6300010681152	2	2	1	1	5	3	2	2	3	6	4	6	7	5	6	4	5	6	5	5	0
134802679	1	2	1	71.9400024414063	16	48.7099990844727	4	2	1	1	5	3	3	3	3	6	7	6	7	6	7	6	7	6	7	5.4375	0
134745961	1	2	1	49.5	16	46.3300018310547	4	2	1	1	5	3	3	3	1	6	6	7	6	7	6	7	6	6	6	5.375	0
133237898	1	2	1	71.3099975585938	15	44.810001373291	3	2	1	1	5	3	3	3	2	6	5	5	5	6	5	6	5	6	7	5.25	0
134008405	2	2	2	49.5	6	48.7099990844727	4	2	1	1	5	3	3	3	2	3	3	4	3	3	4	7	6	6	7	4.125	0
133237391	1	2	1	71.3099975585938	15	44.810001373291	2	1	1	1	5	3	3	3	2	5	4	5	6	5	5	7	6	5	6	5.0625	0
134006520	1	2	2	64.5999984741211	6	46.5499992370605	1	1	1	1	5	3	3	2	6	5	5	2	5	4	2	5	3	4	3	3.9375	0
135343718	1	2	2	71.3099975585938	16	46.3300018310547	4	1	1	1	5	3	2	2	1	6	7	6	7	6	7	6	7	6	7	5.6875	0
133236421	1	2	1	67	15	48.7099990844727	2	1	1	1	5	3	3	3	3	6	6	6	5	6	7	6	6	5	5	5.1875	0
133236568	1	2	1	71.3099975585938	15	44.810001373291	2	2	1	1	5	3	3	3	2	5	6	5	5	6	7	7	5	7	6	5.25	0
134372025	1	2	1	67	15	54.5699996948242	4	2	1	1	5	3	3	3	1	4	4	5	5	4	5	4	5	6	5	5.25	1
133237366	1	2	1	36.0999984741211	16	44.810001373291	4	2	1	1	5	3	3	3	5	5	4	5	6	5	6	6	4	6	5	4.6875	0
133236944	1	2	1	71.3099975585938	15	48.7099990844727	2	2	1	1	5	3	3	3	2	6	5	6	7	6	5	6	5	6	6	5.125	0
135412353	1	2	1	31.0699996948242	15	48.7099990844727	4	2	2	1	5	3	3	3	2	4	4	3	2	2	3	4	3	3	4	4.4375	0
134771165	1	2	2	67	15	54.5699996948242	3	2	3	1	5	3	3	3	5	6	5	5	4	5	6	5	5	6	5	5.1875	0
134008901	2	2	2	71.3099975585938	12	48.7099990844727	1	2	3	1	5	3	3	3	2	6	5	4	7	6	7	7	5	7	5	5.5	0
135127265	1	2	2	71.3099975585938	16	70.4899978637695	1	2	1	1	5	2	3	3	2	7	7	5	7	6	5	7	7	7	7	4.9375	0
134837270	1	2	2	53.9099998474121	12	41.3899993896484	3	2	2	1	5	1	3	3	5	5	7	5	4	7	5	5	7	5	6	5.0625	0
135415473	1	2	1	71.3099975585938	15	58.1699981689453	2	2	1	1	5	1	1	1	1	5	6	5	4	6	5	6	5	4	5	4.6875	0
134771219	2	2	2	53.9099998474121	15	58.1699981689453	4	2	1	1	5	1	1	3	4	5	6	5	6	5	6	5	5	6	5	5.0625	0
135454085	1	2	2	71.3099975585938	16	50.9700012207031	4	2	2	1	5	1	1	2	3	6	6	7	5	7	6	7	5	6	7	5.1875	0
135107103	1	2	1	36.0999984741211	9	55.9099998474121	1	2	1	1	5	2	2	2	6	5	5	4	6	5	6	5	7	6	6	5.1875	1
135448419	1	2	1	53.9099998474121	15	54.5699996948242	2	2	2	1	5	3	2	3	3	5	5	4	5	6	6	4	6	6	5	5	0
134030481	1	2	2	71.3099975585938	15	48.7099990844727	3	2	3	1	5	3	3	3	2	5	7	5	5	6	5	7	5	5	7	4.625	0
135090695	1	2	1	49.5	12	38.5999984741211	2	2	1	1	5	3	1	3	3	6	4	4	6	6	5	5	6	6	4	4.9375	1
134031700	1	2	1	71.9400024414063	16	52.310001373291	4	2	3	1	5	3	3	3	2	5	7	7	6	7	7	7	6	7	7	5.875	0
134043596	1	2	1	71.3099975585938	12	54.5699996948242	2	2	2	1	5	1	1	1	5	6	4	4	6	5	6	5	4	6	6	4.375	0
134022076	1	2	2	71.3099975585938	16	58.1699981689453	4	2	1	1	5	1	1	1	1	5	7	5	6	7	6	7	7	6	6	4.875	0
134806244	1	2	2	67	16	52.310001373291	4	2	3	1	5	1	1	1	2	6	5	6	7	6	7	7	5	6	7	5.375	0
135080575	1	2	1	71.3099975585938	15	58.1699981689453	3	2	2	1	5	1	1	1	5	6	5	3	7	5	4	6	6	4	5	5.0625	0
134012700	1	2	2	71.3099975585938	12	46.3300018310547	2	2	1	1	5	3	2	3	5	5	7	5	7	5	7	5	7	5	6	5	0
135372780	1	2	1	71.3099975585938	16	75.129997253418	4	2	1	1	5	1	1	1	5	7	7	7	7	7	7	7	7	7	7	5.3125	0
134010424	1	2	2	49.5	12	34.0099983215332	3	1	1	1	5	1	1	2	2	6	6	6	7	7	7	6	6	6	7	5.1875	0
135413023	1	2	2	71.3099975585938	15	52.310001373291	4	1	1	1	5	1	1	2	2	4	5	5	6	6	6	7	5	5	6	4.8125	0
135136554	1	2	2	67	16	48.7099990844727	3	2	2	1	5	2	2	1	5	6	6	5	6	5	6	5	6	5	7	5.1875	0
134010845	1	2	1	71.3099975585938	15	53.2299995422363	1	2	1	1	5	2	2	3	3	3	7	7	4	6	5	6	5	7	5	5.4375	0
134376891	1	2	2	67	16	75.129997253418	4	2	1	1	5	2	2	2	3	6	6	6	7	6	6	5	6	6	7	4.6875	1
135593951	1	2	2	36.0999984741211	9	48.7099990844727	3	2	1	1	5	3	3	3	6	2	6	4	5	2	4	3	6	4	3	3.625	0
134556175	1	2	2	36.0999984741211	9	45.7400016784668	1	2	1	1	5	3	3	3	2	4	3	2	3	4	4	7	6	4	4	4.875	0
134834527	1	2	2	49.5	12	44.9900016784668	4	2	3	1	5	3	3	3	7	7	7	5	5	7	7	5	6	5	6	5.4375	0
133236412	2	3	1	36.0999984741211	12	40.1699981689453	4	2	2	1	5	1	2	2	5	6	7	6	7	7	7	7	7	5	7	4.8125	0
133234922	2	3	1	36.0999984741211	12	55.9099998474121	5	2	2	1	5	1	1	1	2	6	7	7	6	5	6	6	7	5	6	4.9375	0
134744471	1	3	2	31.0699996948242	9	48.7099990844727	3	2	1	1	5	2	2	2	2	6	7	6	6	7	6	5	6	5	7	4.8125	0
135416708	1	3	2	23.8199996948242	15	48.4099998474121	2	2	1	1	5	3	3	3	5	4	5	4	5	6	5	4	5	6	5	5.25	0
135416859	1	3	2	60.8600006103516	9	52.310001373291	3	2	1	1	5	1	1	2	3	6	6	5	6	6	5	6	7	6	6	5.375	0
135452643	1	3	2	71.3099975585938	15	59.3899993896484	5	2	2	1	5	1	1	2	2	6	5	6	5	6	5	6	5	5	6	5	0
134792527	1	3	1	36.0999984741211	9	40.1699981689453	5	2	3	1	5	2	2	3	1	4	3	2	4	5	2	7	6	5	5	4.4375	1
134834576	2	3	2	71.3099975585938	12	52.310001373291	3	2	1	1	5	2	3	3	4	7	7	6	6	5	7	7	6	5	5	5.1875	0
135430729	1	3	2	64.5999984741211	15	47.6599998474121	1	2	2	1	5	3	3	3	3	4	7	6	5	6	7	6	5	6	7	5.25	0
133939404	2	3	2	49.5	9	52.0099983215332	3	2	2	1	5	1	1	1	2	5	6	6	5	6	5	5	6	6	5	4.875	0
134007663	2	3	1	71.3099975585938	6	45.2900009155273	5	1	3	1	5	1	1	3	4	4	2	2	2	2	1	3	3	2	2	3	0
135100431	1	3	2	31.0699996948242	9	58.1699981689453	3	2	2	1	5	1	2	2	4	4	6	5	5	6	6	5	6	4	6	4.8125	0
134012871	1	3	1	64.5999984741211	9	27.8500003814697	4	2	2	1	5	2	2	3	2	5	5	5	5	6	5	6	6	6	6	4.5625	0
135594974	1	3	1	36.0999984741211	12	43.5900001525879	5	2	1	1	5	3	3	3	6	6	5	4	5	6	4	5	5	4	5	4.25	0
135421516	1	3	2	36.0999984741211	12	54.5699996948242	4	2	1	1	5	3	3	3	2	3	2	3	4	5	3	4	5	6	3	3.5	0
135452692	1	3	2	71.3099975585938	16	44.810001373291	4	2	1	1	5	3	3	3	5	5	4	5	3	5	6	5	4	6	4	5	0
135592700	1	3	2	36.0999984741211	9	44.810001373291	3	2	2	1	5	1	1	2	2	4	4	6	4	2	5	3	5	3	4	3.75	0
135428747	1	3	2	49.5	12	50.9700012207031	3	2	2	1	5	1	1	1	5	7	6	2	5	3	7	2	4	3	2	4.1875	0
135451598	1	3	1	71.3099975585938	15	54.5699996948242	2	2	2	1	5	1	2	2	3	5	7	6	5	7	5	6	5	7	6	5.125	0
133234718	2	3	2	67	12	54.5699996948242	3	2	1	1	5	2	2	2	3	6	6	6	7	6	5	5	7	6	4	5.625	0
135316108	1	3	1	64.5999984741211	9	81.5800018310547	5	2	2	1	5	2	2	2	7	7	5	4	4	4	4	7	7	5	6	4.6875	1
134931771	1	3	1	23.8199996948242	9	44.810001373291	5	2	1	1	5	2	1	1	2	5	5	5	5	6	7	6	5	5	6	5	0
135292764	1	3	2	67	16	53.3499984741211	3	2	2	1	5	2	2	2	6	4	6	6	4	5	5	6	5	6	6	5	0
133235475	1	3	1	67	16	50.9700012207031	3	2	2	1	5	2	2	2	3	7	5	6	7	5	6	6	7	5	6	5.1875	1
134007052	1	3	2	60.8600006103516	15	54.5699996948242	4	2	1	1	5	3	3	3	3	6	6	5	6	5	5	5	5	6	5	5.0625	0
134811047	2	3	1	36.0999984741211	12	54.5699996948242	3	2	1	1	5	3	3	3	2	3	3	4	5	4	3	5	5	4	5	4.9375	0
134820202	1	3	1	23.8199996948242	9	36.5699996948242	2	2	3	1	5	3	3	2	2	6	6	6	5	6	7	5	6	6	7	4.9375	0
134744990	1	3	2	31.0699996948242	9	50.9700012207031	3	2	1	1	5	3	2	2	2	4	6	6	6	7	6	5	6	4	6	5	0
134778634	1	3	1	42	15	48.4099998474121	2	2	1	1	5	2	3	3	1	5	5	7	7	6	6	5	4	7	7	5.5625	0
134837362	1	3	2	36.0999984741211	12	52.310001373291	4	2	1	1	5	3	3	3	6	7	4	4	5	6	7	6	5	4	6	5	0
133233933	1	3	1	67	15	54.5699996948242	3	2	2	1	5	3	2	2	6	7	6	5	6	5	6	5	6	5	6	4.9375	0
134374599	1	3	2	64.5999984741211	15	44.810001373291	3	2	2	1	5	1	3	3	4	5	4	7	6	4	4	7	5	5	7	5	0
135451208	1	3	1	67	16	49.4500007629395	3	2	1	1	5	2	2	2	4	3	4	4	7	4	7	5	6	5	4	4.3125	0
134745488	1	3	2	31.0699996948242	9	50.9700012207031	3	2	2	1	5	2	2	2	6	4	6	4	6	7	6	5	6	4	6	4.9375	0
135589301	1	3	1	71.3099975585938	15	36.0999984741211	3	2	2	1	5	2	3	3	3	5	6	6	7	6	5	6	7	6	5	5.125	1
134834507	1	3	2	53.9099998474121	15	40.4599990844727	3	2	2	1	5	3	3	3	6	7	7	6	5	5	7	7	6	5	7	4.75	0
134761685	1	3	1	71.3099975585938	12	36.5699996948242	2	2	1	1	5	3	2	3	2	6	4	5	6	6	5	4	4	5	5	5.1875	1
134760302	1	3	1	67	12	44.810001373291	2	2	1	1	5	3	2	3	2	4	5	6	6	5	5	4	4	5	6	4.875	1
134888433	1	3	2	71.3099975585938	12	48.4099998474121	3	2	2	1	5	1	1	3	5	5	5	3	5	6	6	6	6	7	5	4.75	0
135080384	1	3	1	36.0999984741211	9	40.1699981689453	3	2	2	1	5	1	1	1	1	7	7	6	7	7	6	6	5	7	6	4.875	0
135080268	1	3	1	31.0699996948242	12	36.5699996948242	2	2	2	1	5	1	1	1	6	5	5	6	7	6	6	5	7	6	6	4.8125	0
135080482	1	3	1	36.0999984741211	9	40.1699981689453	3	2	4	1	5	1	1	1	2	7	7	6	5	5	7	6	6	7	6	4.5625	0
134810565	1	3	2	50	9	48	3	2	1	1	5	2	2	2	2	3	5	3	5	3	5	4	5	6	5	5.125	0
134745903	1	3	2	31.0699996948242	9	50.9700012207031	3	2	1	1	5	3	2	2	2	4	7	6	5	6	6	5	6	4	6	5.0625	0
134762065	1	3	1	67	12	44.810001373291	2	2	1	1	5	3	1	3	3	6	5	6	6	4	4	3	5	5	6	4.625	0
134760299	1	3	1	71.3099975585938	12	45.7400016784668	2	2	1	1	5	3	2	2	3	6	6	6	5	5	6	6	7	6	5	4.8125	1
134761806	1	3	1	67	12	36.0999984741211	3	2	1	1	5	3	2	3	3	5	5	5	6	6	7	5	5	4	5	5.4375	1
134786004	1	3	1	36.0999984741211	9	36.5699996948242	5	2	2	1	5	1	2	1	2	4	5	4	5	5	6	5	6	4	5	4.625	0
134766269	1	3	1	23.8199996948242	0	48.4099998474121	5	2	1	1	5	3	1	3	2	4	4	5	4	5	5	4	4	5	4	4.875	0
134746239	1	3	2	31.0699996948242	9	50.9700012207031	3	2	1	1	5	3	2	2	2	4	5	6	6	5	6	6	5	4	6	5	0
135412964	1	4	1	64.5999984741211	9	36.0999984741211	5	2	1	1	5	3	2	2	6	4	3	3	4	5	3	4	5	3	4	3.875	0
134009599	1	4	1	31.0699996948242	6	38.8300018310547	3	2	1	1	5	3	3	3	5	5	6	7	7	5	7	7	7	5	7	5.375	0
133234927	1	4	1	36.0999984741211	12	54.5699996948242	4	2	2	1	5	1	1	3	2	5	6	5	6	5	6	6	6	6	6	5.125	0
134008173	1	4	1	31.0699996948242	6	48.4099998474121	3	2	2	1	5	1	1	1	2	6	6	4	6	4	4	5	5	6	5	4.75	0
135424204	1	4	2	36.0999984741211	9	54.5699996948242	5	2	1	1	5	3	3	3	6	2	6	5	4	6	3	4	5	4	3	4.4375	0
135593954	1	4	2	36.0999984741211	9	52.310001373291	4	2	1	1	5	3	3	3	3	2	3	6	4	3	2	5	4	3	2	3.75	0
134008468	1	4	2	23.8199996948242	9	45.2900009155273	5	2	4	1	5	1	1	1	2	3	3	3	2	3	3	6	5	4	3	4.5625	0
134751530	2	4	1	71.3099975585938	9	48.7099990844727	1	2	1	1	5	3	3	3	2	5	5	5	6	6	5	7	7	5	6	4.375	0
135594485	1	5	2	71.3099975585938	9	54.9700012207031	1	2	1	1	5	2	2	2	4	4	6	6	4	7	6	5	6	5	4	4.8125	0
134007666	1	5	2	23.8199996948242	9	36.0999984741211	3	2	1	1	5	3	2	3	2	2	5	3	2	3	6	3	5	4	4	4.1875	0
135046396	1	5	1	23.8199996948242	9	25.9899997711182	5	2	2	1	5	1	1	2	1	6	4	7	5	6	4	5	7	6	5	5.25	0
134007152	1	5	1	23.8199996948242	6	25.9899997711182	1	2	2	1	5	1	1	1	2	7	5	7	7	7	6	7	4	6	5	5.1875	0
133925338	2	5	2	36.0999984741211	12	40.1699981689453	4	2	1	1	5	1	1	2	2	4	5	4	5	5	4	5	6	6	7	5	1
135414103	1	5	1	31.0699996948242	12	48.7099990844727	5	2	3	1	5	3	3	3	2	3	4	5	7	4	4	5	7	5	6	4.8125	0
133939034	1	5	2	71.3099975585938	12	54.5699996948242	1	2	1	1	5	3	3	3	3	4	4	4	3	3	4	5	5	4	5	4.9375	0
134861277	1	5	1	36.0999984741211	6	44.810001373291	5	2	2	1	5	1	1	2	2	5	4	4	5	3	4	7	7	7	7	4.3125	0
135052075	1	5	1	31.0699996948242	6	52.310001373291	3	2	1	1	5	2	2	2	2	4	7	7	7	7	5	7	6	6	5	4.75	0
134007668	1	1	1	31.0699996948242	12	46.3300018310547	3	2	1	1	6	3	3	3	6	2	2	2	2	2	2	2	2	2	2	5.1875	1
135430237	1	1	1	53.9099998474121	16	62.810001373291	2	2	1	1	6	1	1	1	2	5	6	5	6	7	6	5	6	7	6	5.3125	0
135451825	1	1	1	67	16	62.810001373291	3	2	2	1	6	1	1	1	5	5	7	7	7	7	6	6	6	7	7	5.375	0
135451186	1	1	1	71.9400024414063	16	52.0099983215332	4	2	2	1	6	1	3	3	3	6	5	5	7	7	5	7	4	6	6	4.6875	0
135446682	1	1	1	36.0999984741211	9	48.7099990844727	3	2	2	1	6	1	2	2	2	6	4	7	5	7	3	6	7	3	5	5.1875	0
134798590	1	1	1	31.0699996948242	12	54.5699996948242	5	2	2	1	6	2	1	2	1	6	5	5	6	6	6	5	6	6	6	5.5	0
134006479	2	1	2	49.5	12	44.810001373291	4	2	1	1	6	3	3	3	6	7	7	6	7	6	6	6	4	5	6	5.625	0
134764202	2	1	1	36.0999984741211	12	50.9700012207031	2	2	1	1	6	3	3	3	1	7	7	7	4	5	5	5	6	6	7	5.3125	0
134743056	1	1	1	31.0699996948242	12	50.9700012207031	3	2	1	1	6	3	3	3	2	5	7	5	7	7	6	5	4	7	6	5.375	0
134449383	1	1	2	71.9400024414063	9	48.7099990844727	4	1	2	1	6	3	3	3	6	4	4	4	4	4	4	6	5	5	4	5.4375	0
135594650	1	1	1	71.3099975585938	16	52.310001373291	4	2	2	1	6	3	1	2	2	4	3	6	3	6	4	4	6	4	6	5.1875	0
135413597	1	1	1	31.0699996948242	6	50.9700012207031	1	2	1	1	6	3	3	3	1	6	6	5	6	7	6	6	7	6	7	5.5625	0
135031383	2	1	1	67	15	54.5699996948242	4	2	1	1	6	3	3	3	3	6	7	7	6	5	5	7	6	4	6	5.125	0
134010451	2	1	2	71.3099975585938	12	46.3300018310547	2	2	2	1	6	1	1	1	2	5	7	5	7	5	7	5	7	5	7	4.8125	0
135422581	2	1	2	31.0699996948242	12	48.4099998474121	4	2	2	1	6	1	1	2	5	5	2	5	4	6	3	5	3	5	5	4.25	0
135430058	1	1	2	49.5	16	66.8899993896484	4	2	2	1	6	1	1	2	4	5	5	4	5	6	5	5	6	5	6	5	0
134748992	1	1	1	71.9400024414063	15	58.1699981689453	2	2	2	1	6	2	2	2	2	5	5	5	6	6	5	5	6	6	7	5.0625	0
134747397	2	1	1	53.9099998474121	15	48.4099998474121	4	2	1	1	6	2	1	2	2	6	2	6	5	7	6	3	4	4	6	4.875	0
134807860	1	1	1	64.5999984741211	16	56.9500007629395	5	2	2	1	6	2	1	1	2	4	7	5	6	4	6	4	7	5	6	5.0625	0
135154061	1	1	1	71.3099975585938	15	63.2900009155273	3	2	2	1	6	2	2	2	3	5	7	6	7	7	6	7	7	6	6	5.125	1
134085452	2	1	1	49.5	16	52.310001373291	4	2	1	1	6	2	1	1	6	5	5	5	6	6	5	7	7	7	6	4.625	0
133236607	1	1	1	71.9400024414063	15	45.8499984741211	2	2	1	1	6	3	2	2	5	6	6	6	6	6	5	6	6	6	5	5.0625	0
135429552	2	1	2	49.5	16	54.5699996948242	3	2	2	1	6	3	3	2	3	6	5	5	6	6	6	6	5	5	6	5.0625	0
134057512	2	1	1	23.8199996948242	6	55.9099998474121	2	2	1	1	6	2	2	2	2	5	4	5	4	6	5	7	7	6	6	3.3125	0
134932042	2	1	1	31.0699996948242	6	36.5699996948242	1	2	1	1	6	3	2	3	2	6	7	7	7	7	7	7	7	7	7	5.3125	0
134032996	1	1	1	53.9099998474121	16	52.310001373291	3	2	3	1	6	3	3	3	1	7	7	7	7	6	7	6	6	7	7	5.75	0
135451742	1	1	2	71.9400024414063	16	44.810001373291	4	2	2	1	6	3	1	3	1	4	5	5	3	5	4	5	4	5	4	5.4375	1
134771292	1	2	2	53.9099998474121	15	42.4300003051758	4	2	3	1	6	3	3	3	3	6	6	5	6	5	5	6	5	6	5	4.875	0
135447822	1	2	1	71.3099975585938	15	44.810001373291	5	2	1	1	6	1	1	1	2	7	6	7	6	7	7	6	6	6	7	5.625	0
135416943	1	2	1	64.5999984741211	16	48.4099998474121	3	2	3	1	6	3	3	3	3	4	5	6	5	4	5	6	5	5	6	5	0
135421520	1	2	2	49.5	12	52.310001373291	3	2	2	1	6	1	1	2	6	3	2	5	4	6	3	5	3	2	5	3.75	0
134777462	2	2	1	71.3099975585938	16	55.9099998474121	4	2	2	1	6	1	2	2	2	6	5	5	6	5	6	5	6	5	6	5.0625	0
135430620	1	2	2	64.5999984741211	16	61.7700004577637	2	2	1	1	6	3	2	3	2	5	5	4	5	5	4	5	5	4	5	4.75	0
135080558	1	2	2	67	15	42.3699989318848	2	2	1	1	6	3	3	3	4	5	6	4	6	5	4	6	5	4	6	4.875	0
134006495	1	2	2	42	6	55.7400016784668	4	2	2	1	6	3	3	3	2	5	6	4	4	4	4	7	7	7	7	4.625	0
134770827	1	2	2	71.3099975585938	15	40.1699981689453	3	2	2	1	6	2	2	2	4	6	6	5	5	6	5	5	6	5	6	5.0625	0
134009692	2	2	1	64.5999984741211	9	42.7299995422363	4	2	1	1	6	1	1	2	1	2	7	6	6	5	6	7	7	4	7	5	1
134010277	2	2	1	42	9	58.1699981689453	4	2	1	1	6	3	2	3	1	7	5	3	4	4	6	7	6	5	4	4.9375	0
133231406	2	2	2	36.0999984741211	9	48.7099990844727	2	2	2	1	6	3	2	3	1	5	6	5	6	6	5	6	5	6	6	5.4375	0
135450870	2	3	1	36.0999984741211	16	52.0099983215332	2	2	1	1	6	3	2	3	1	5	7	6	5	5	6	7	6	6	7	5.0625	0
134016852	2	3	2	23.8199996948242	6	33.4799995422363	5	2	1	1	6	3	3	3	2	7	7	6	5	6	4	7	6	4	5	5.4375	0
134750368	2	3	1	23.8199996948242	9	44.810001373291	3	2	2	1	6	3	3	3	4	7	7	4	6	7	6	4	6	7	5	5.125	0
135277257	2	3	2	31.0699996948242	9	62.9900016784668	4	2	1	1	6	2	2	2	1	2	5	5	6	6	7	7	6	6	5	5	0
134010384	1	4	2	53.9099998474121	16	60.3199996948242	4	2	1	1	6	2	2	2	3	4	7	6	7	6	4	7	7	7	5	5.25	0
134873000	1	4	1	36.0999984741211	12	48.4099998474121	4	2	1	1	6	3	3	3	5	7	6	5	7	6	6	7	7	7	6	5	0
135438237	1	1	2	71.3099975585938	16	46.3300018310547	4	2	2	1	7	1	1	1	2	5	5	5	6	5	5	6	6	5	6	4.4375	1
135123210	2	1	1	42	12	48.4099998474121	1	2	1	1	7	3	3	3	2	4	5	5	5	5	5	5	5	5	5	4.375	0
135092687	1	1	1	71.3099975585938	15	54.5699996948242	3	2	1	1	7	3	3	3	6	6	5	6	6	5	7	6	5	6	7	5.625	0
134759348	1	1	1	53.9099998474121	15	50.9700012207031	2	2	1	1	7	3	3	3	2	6	6	7	5	7	5	5	7	6	7	5.0625	1
134010133	2	1	1	71.3099975585938	12	57.1300010681152	3	2	1	1	7	1	1	2	2	6	7	6	7	7	7	6	7	7	7	5.5	0
135183974	2	1	1	67	16	54.5699996948242	3	2	2	1	7	1	1	1	2	5	6	5	5	5	6	5	6	5	6	4.75	0
135449234	2	1	1	64.5999984741211	15	54.5699996948242	4	2	2	1	7	1	1	1	3	7	6	5	5	4	6	7	6	5	6	4.5625	0
135242466	2	1	1	67	15	54.5699996948242	3	2	1	1	7	1	2	2	2	6	4	5	6	5	6	5	6	5	6	4.9375	0
134007934	2	1	1	67	16	58.1699981689453	2	2	2	1	7	1	1	1	2	2	4	6	7	7	4	5	6	3	3	4.75	0
135448436	1	1	1	53.9099998474121	15	36.0999984741211	3	2	2	1	7	1	1	2	2	6	7	5	7	7	4	7	5	7	7	5.1875	0
135594776	1	1	1	71.9400024414063	12	50.9700012207031	3	2	1	1	7	1	3	3	1	7	6	5	7	6	5	6	6	5	7	5.5	0
135105401	1	1	1	71.9400024414063	16	78.7300033569336	2	2	2	1	7	1	1	1	1	6	6	6	7	7	6	7	6	7	6	5.625	0
135429429	1	1	2	36.0999984741211	9	48.7099990844727	2	2	2	1	7	1	2	2	4	6	6	5	5	5	4	5	5	6	5	4.4375	0
135453691	2	1	1	67	16	58.1699981689453	2	2	2	1	7	1	2	2	3	6	5	6	4	6	4	6	4	6	4	4.8125	0
135452498	2	1	1	71.3099975585938	15	54.5699996948242	3	1	2	1	7	2	3	1	1	5	5	7	6	4	5	7	4	7	7	4.3125	0
135448547	1	1	1	53.9099998474121	12	39.7000007629395	1	1	1	1	7	2	3	3	2	6	7	6	7	6	7	6	7	6	7	5.625	0
135418649	2	1	2	64.5999984741211	15	48.7099990844727	4	2	1	1	7	2	2	3	5	2	5	4	3	4	4	3	4	5	4	4.5	0
135146902	1	1	2	71.9400024414063	16	54.5699996948242	3	2	1	1	7	3	2	2	5	5	6	5	5	6	6	5	5	6	6	5.4375	0
134742908	2	1	2	71.3099975585938	12	40.4599990844727	5	2	1	1	7	3	3	3	2	6	6	5	5	5	4	6	5	5	6	4.875	0
135426314	1	1	2	36.0999984741211	9	50.9700012207031	5	2	2	1	7	3	3	3	2	6	4	2	4	6	2	3	6	3	2	3.875	0
134756457	2	1	1	71.9400024414063	16	37.6100006103516	2	2	2	1	7	3	2	2	2	4	4	5	4	4	5	4	4	5	5	4.6875	0
134743193	2	1	2	71.9400024414063	16	54.5699996948242	4	2	1	1	7	3	3	3	6	7	5	6	6	5	5	6	6	5	7	5.1875	0
135451681	1	1	1	64.5999984741211	16	48.7099990844727	2	2	1	1	7	3	3	3	2	5	5	5	5	6	6	3	6	5	5	4.5	0
134807944	1	1	2	71.3099975585938	16	50.6800003051758	3	2	1	1	7	3	3	3	2	5	6	3	4	4	4	5	7	4	4	4.125	0
135414108	2	1	1	71.3099975585938	15	54.5699996948242	2	2	1	1	7	3	3	3	1	7	6	5	6	7	6	6	7	7	6	5.4375	1
135455315	2	1	1	71.9400024414063	16	61.7700004577637	3	2	1	1	7	3	1	3	3	5	7	5	6	7	6	5	7	5	6	5.125	0
134793537	2	1	2	71.3099975585938	16	52.0099983215332	3	2	1	1	7	3	3	2	2	7	6	6	7	6	6	7	6	6	7	5.75	0
134750222	2	1	2	53.9099998474121	15	48.4099998474121	3	2	1	1	7	3	3	3	2	7	6	6	7	7	7	7	6	6	6	5.1875	1
135454427	2	1	1	71.9400024414063	16	58.1699981689453	3	2	1	1	7	3	3	3	3	7	6	7	7	6	7	5	7	5	6	5.25	0
134901656	1	1	2	23.8199996948242	9	36.5699996948242	1	2	1	1	7	3	3	3	2	4	4	3	4	4	3	4	4	3	4	3.9375	0
134925403	2	1	1	71.3099975585938	15	61.7700004577637	3	2	2	1	7	1	1	2	1	5	6	6	6	6	6	7	7	7	6	5.4375	1
135448285	1	1	2	71.3099975585938	12	50.9700012207031	2	2	2	1	7	1	1	1	2	6	5	7	6	5	6	5	6	5	5	5.6875	0
135594747	2	1	2	71.3099975585938	9	44.810001373291	3	2	2	1	7	1	2	2	6	6	4	5	6	4	5	6	5	4	5	4.9375	0
135594966	2	1	1	71.3099975585938	12	50.439998626709	3	2	2	1	7	1	2	2	1	5	6	7	7	6	5	7	5	6	7	5.375	0
134016063	2	1	1	23.8199996948242	6	36.5699996948242	3	2	1	1	7	1	1	1	6	5	5	5	5	5	5	7	7	6	5	5.625	0
135451636	1	1	1	12	12	50.9700012207031	3	2	2	1	7	1	2	2	2	6	7	6	6	7	5	6	7	6	5	5.75	0
135450662	1	1	1	71.3099975585938	16	62.810001373291	3	2	1	1	7	1	1	1	3	6	5	4	5	6	6	5	5	6	6	5.1875	1
134746791	2	1	1	64.5999984741211	16	52.310001373291	3	1	1	1	7	2	3	3	2	5	4	3	4	4	4	6	4	5	5	5.0625	0
134742923	1	1	2	71.3099975585938	16	54.5699996948242	2	2	1	1	7	3	2	2	5	6	5	6	7	6	5	6	7	6	5	5.3125	0
135451688	1	1	1	42	9	57.1300010681152	1	2	1	1	7	3	3	3	6	7	5	6	3	6	5	6	6	5	6	5.625	0
135453291	1	1	1	42	12	57.1300010681152	2	2	1	1	7	3	3	3	1	6	5	6	7	7	6	5	6	7	4	5.5625	0
135594987	1	1	1	42	9	60.7299995422363	4	2	1	1	7	3	3	3	6	4	3	6	6	5	6	6	6	7	6	5.375	0
135394906	1	1	1	71.3099975585938	16	25.6900005340576	3	2	1	1	7	1	1	1	2	5	6	4	5	5	6	5	4	5	6	4.625	0
134789603	1	1	1	71.3099975585938	16	75.129997253418	3	2	2	1	7	1	1	1	2	7	5	6	6	6	5	5	6	5	5	4.9375	0
134742305	1	1	1	53.9099998474121	16	58.1699981689453	2	2	2	1	7	1	1	2	5	7	5	6	5	6	7	6	7	6	6	5.3125	0
135406824	1	1	2	71.3099975585938	9	48.4099998474121	4	2	2	1	7	1	1	1	2	4	4	5	4	5	6	5	4	5	5	4.625	0
135451661	2	1	2	71.3099975585938	15	51.6599998474121	1	2	1	1	7	1	1	1	2	6	6	6	5	6	7	6	6	6	5	5.5625	0
134749145	1	1	1	71.3099975585938	15	48.7099990844727	2	2	2	1	7	1	1	2	1	6	7	5	6	6	5	6	7	6	5	5.1875	1
135594664	2	1	2	71.3099975585938	12	43.8800010681152	3	2	2	1	7	1	1	2	2	4	4	4	5	4	4	5	5	5	4	4.1875	0
135421530	1	1	2	31.0699996948242	12	48.7099990844727	2	2	2	1	7	1	1	1	3	5	5	6	2	4	6	4	2	4	5	3.9375	0
134769733	1	1	1	71.9400024414063	15	48.4099998474121	2	2	4	1	7	1	1	1	2	6	6	5	6	6	6	7	7	6	6	5.125	0
134742647	1	1	1	67	16	54.5699996948242	2	2	2	1	7	1	1	1	5	7	6	7	6	5	6	7	6	5	6	5.3125	0
135352755	2	1	2	53.9099998474121	15	58.1699981689453	3	2	2	1	7	1	1	1	5	5	7	7	7	7	6	7	6	5	7	5	0
135405168	2	1	1	71.3099975585938	12	44.810001373291	4	2	1	1	7	2	2	1	2	5	6	5	4	4	5	4	5	4	5	4.6875	0
135082862	1	1	1	71.3099975585938	16	54.5699996948242	3	2	1	1	7	2	2	3	2	6	6	7	6	7	7	5	6	6	7	4.5	0
135416455	2	1	1	71.3099975585938	16	53.5299987792969	3	2	3	1	7	2	2	2	1	6	6	6	6	7	7	7	6	6	6	4.75	1
135167462	2	1	1	71.3099975585938	16	78.7300033569336	3	2	1	1	7	2	2	2	6	7	7	5	6	7	7	6	6	5	5	5.1875	1
134742625	1	1	2	67	16	54.5699996948242	2	2	1	1	7	3	2	2	6	7	6	7	6	5	6	6	7	6	6	4.9375	0
135081256	1	1	2	71.9400024414063	16	54.5699996948242	3	2	1	1	7	3	2	2	3	6	6	6	7	7	6	6	7	7	6	5.125	0
134742957	1	1	2	71.9400024414063	16	45.7999992370605	3	2	1	1	7	3	1	3	3	7	6	7	6	6	7	7	7	5	6	5.375	0
135083369	1	1	1	49.5	12	54.5699996948242	1	2	2	1	7	3	1	3	2	6	5	6	6	4	6	5	6	5	7	5.5	0
135594955	2	1	2	71.3099975585938	15	48.7099990844727	3	2	1	1	7	3	3	3	2	6	7	6	6	5	7	7	6	5	6	5.5	0
134751022	2	1	1	71.9400024414063	15	48.4099998474121	3	2	1	1	7	3	3	3	6	6	5	6	5	6	5	5	6	6	5	5.5	0
134743086	1	1	2	71.9400024414063	16	54.5699996948242	2	2	1	1	7	3	2	2	2	7	6	7	6	5	7	6	5	6	7	5.1875	0
134776386	1	1	1	71.3099975585938	15	62.810001373291	3	2	2	1	7	3	3	3	2	7	6	5	7	7	6	6	5	7	6	5.375	1
135096570	2	1	2	64.5999984741211	12	61.7700004577637	2	2	1	1	7	3	3	3	3	6	5	6	5	6	5	6	7	6	5	5.25	0
134008058	2	1	1	71.3099975585938	15	58.1699981689453	4	2	1	1	7	3	3	3	6	3	4	3	5	4	5	3	7	7	5	4.875	0
134742402	1	1	2	71.9400024414063	16	54.5699996948242	2	2	1	1	7	3	3	3	6	7	5	6	7	6	6	5	5	7	6	5.1875	0
134742211	1	1	2	71.9400024414063	16	54.5699996948242	2	2	1	1	7	3	3	3	5	5	6	5	6	7	6	5	5	6	5	5.375	0
134742580	1	1	2	71.9400024414063	16	54.5699996948242	2	2	2	1	7	3	2	2	5	7	6	5	6	7	6	5	6	7	6	5.1875	0
135447228	1	1	1	71.3099975585938	9	48.4099998474121	5	2	2	1	7	1	2	2	6	6	4	6	6	7	4	5	6	5	6	5.0625	0
135412553	1	1	1	71.9400024414063	15	48.4099998474121	4	2	4	1	7	1	1	1	2	5	5	6	5	7	6	6	5	7	6	5.5625	1
135589354	1	1	2	36.0999984741211	12	48.7099990844727	4	2	1	1	7	2	2	3	5	4	4	3	5	4	5	4	3	5	4	4.5625	0
135589507	1	1	2	36.0999984741211	12	48.7099990844727	4	2	1	1	7	3	2	3	5	4	3	4	3	5	4	5	4	3	5	4.875	0
135424728	1	1	2	71.3099975585938	15	48.7099990844727	4	2	1	1	7	3	3	3	2	5	4	3	4	3	6	5	4	6	4	4.8125	0
135447321	2	1	1	71.3099975585938	12	55.9099998474121	4	2	1	1	7	1	1	1	2	6	6	6	5	6	5	6	7	7	7	4.75	0
135449480	2	1	2	71.3099975585938	12	44.810001373291	2	2	1	1	7	1	2	2	4	5	4	5	4	5	4	5	4	5	4	4.8125	0
134746296	1	1	1	71.3099975585938	16	58.1699981689453	4	2	1	1	7	1	1	1	6	6	7	6	7	6	7	7	7	6	7	5.4375	0
133235927	2	1	1	53.9099998474121	15	54.5699996948242	2	2	2	1	7	1	1	1	5	5	7	5	4	3	4	3	3	3	5	4.0625	0
134020705	2	1	1	71.3099975585938	16	58.1699981689453	2	2	4	1	7	1	1	1	3	5	6	5	6	5	6	5	6	6	6	5.1875	0
135594203	1	1	1	42	12	58.1699981689453	3	2	1	1	7	1	1	1	6	6	6	5	7	6	6	5	7	6	5	4.6875	0
134829827	1	1	1	36.0999984741211	9	61.0200004577637	3	2	1	1	7	1	2	2	2	4	5	6	7	6	5	6	6	5	6	5.6875	0
135407349	1	1	2	67	12	58.1699981689453	3	2	3	1	7	2	2	2	3	5	4	5	5	5	5	5	5	6	5	4.75	0
134769183	1	1	1	71.3099975585938	15	66.8899993896484	3	2	1	1	7	2	2	2	3	4	7	7	6	6	6	7	6	5	6	4.875	0
134839085	1	1	2	42	6	36.0999984741211	5	2	3	1	7	3	3	3	2	5	6	5	6	7	6	7	7	5	7	4.6875	0
134764317	2	1	2	64.5999984741211	9	56.9500007629395	3	2	1	1	7	1	1	1	1	7	5	6	7	6	5	7	6	6	7	5.5	1
134746407	2	1	1	71.3099975585938	16	58.1699981689453	2	2	1	1	7	1	1	1	2	5	5	6	7	6	7	5	6	6	6	4.5625	0
135451729	2	1	1	71.3099975585938	15	52.310001373291	3	1	1	1	7	2	3	2	1	5	6	4	7	4	6	5	4	7	7	5	0
135329170	1	1	1	23.8199996948242	0	44.810001373291	3	2	1	1	7	2	2	2	2	4	2	3	5	6	6	7	7	7	4	4.5625	0
134875199	2	1	1	71.3099975585938	16	54.5699996948242	3	2	1	1	7	2	2	1	2	6	6	7	5	6	4	6	4	6	7	4.0625	0
134845590	2	1	2	49.5	9	42.4300003051758	1	1	1	1	7	3	3	3	2	3	6	6	4	6	6	4	5	6	6	5.3125	0
134006498	1	1	2	31.0699996948242	6	48.7099990844727	3	2	2	1	7	3	3	2	2	4	5	4	5	5	6	5	6	5	5	4.375	0
134908248	1	1	2	23.8199996948242	12	48.7099990844727	2	1	1	1	7	3	3	3	2	6	4	3	3	3	4	5	5	6	5	4.25	0
134757149	2	1	1	31.0699996948242	9	36.5699996948242	2	2	2	1	7	3	2	2	5	6	6	6	7	7	7	6	5	6	7	4.9375	0
134743253	2	1	2	71.3099975585938	16	44.810001373291	3	2	1	1	7	3	3	3	6	3	6	5	4	4	6	5	5	4	6	4.75	0
134778609	2	1	1	71.3099975585938	16	52.310001373291	2	2	1	1	7	3	3	3	2	5	6	5	6	5	5	6	4	5	6	4.75	1
134007888	2	2	2	53.9099998474121	12	48.4099998474121	4	2	2	1	7	1	1	1	6	5	6	5	6	6	6	5	6	7	4	4.5625	0
135428116	2	2	2	71.3099975585938	15	48.7099990844727	4	2	2	1	7	3	2	3	5	3	5	4	6	6	4	6	5	7	5	4.1875	0
135257518	1	2	1	71.3099975585938	16	65.6699981689453	4	2	2	1	7	1	1	1	2	5	7	5	7	7	7	7	6	6	7	4.4375	0
135281086	2	2	1	71.9400024414063	16	60.5499992370605	4	2	3	1	7	2	2	2	2	5	7	6	5	6	5	6	6	6	5	5.25	0
135429861	2	2	2	36.0999984741211	16	54.5699996948242	4	2	1	1	7	2	3	3	6	7	7	5	6	7	6	5	6	5	6	5.5625	0
135431026	2	2	2	67	9	54.5699996948242	2	2	2	1	7	1	1	1	3	7	6	6	5	6	7	7	6	5	5	5.4375	0
135430522	1	2	2	64.5999984741211	12	43.1300010681152	2	2	1	1	7	1	1	2	5	4	6	5	4	5	6	5	5	4	7	4.6875	0
135591473	1	2	2	71.3099975585938	15	50.9700012207031	4	2	2	1	7	1	2	2	3	5	6	4	5	6	5	4	5	6	5	4.8125	0
134763349	2	2	1	71.3099975585938	15	58.1699981689453	3	2	2	1	7	1	1	1	5	7	7	6	7	6	5	6	7	6	7	5.625	0
134014326	1	2	2	71.3099975585938	12	48.4099998474121	4	2	1	1	7	1	1	2	5	4	6	3	4	3	3	7	6	4	6	4.625	0
134806027	2	2	2	71.3099975585938	16	69.2699966430664	4	2	1	1	7	2	2	2	2	5	7	5	6	7	7	5	6	6	7	5.375	0
135424355	2	2	1	42	15	52.0099983215332	1	2	2	1	7	3	2	2	6	5	4	5	5	6	7	6	5	5	4	4	1
135591476	1	2	2	71.3099975585938	15	48.7099990844727	4	2	2	1	7	1	2	2	3	4	5	6	5	6	4	5	6	5	6	4	0
135592426	1	2	2	36.0999984741211	9	48.7099990844727	3	2	2	1	7	2	2	1	5	2	3	6	2	4	6	2	3	5	2	4.0625	0
135421958	1	2	2	64.5999984741211	15	48.7099990844727	4	2	1	1	7	3	1	2	5	5	3	4	2	4	4	5	3	6	3	4.9375	0
135386972	1	2	2	67	12	48.7099990844727	1	2	1	1	7	3	3	3	4	6	6	7	5	5	7	6	5	7	5	4.5	0
134746624	2	2	2	64.5999984741211	16	46.3300018310547	4	2	1	1	7	3	3	3	1	6	6	6	6	7	7	6	7	6	7	5.0625	0
135424755	1	2	2	71.3099975585938	15	48.7099990844727	3	2	2	1	7	1	1	2	5	3	4	4	5	3	6	4	5	4	6	4.5	0
135403562	2	2	2	71.3099975585938	15	40.1699981689453	4	2	2	1	7	1	1	3	2	5	5	5	6	6	6	7	6	5	6	4.5625	1
135421967	2	2	2	71.3099975585938	15	48.7099990844727	5	2	2	1	7	3	2	3	5	4	5	3	5	4	3	4	4	7	6	5	0
135089809	1	2	1	49.5	12	38.5999984741211	2	2	1	1	7	3	3	3	4	6	7	6	5	5	4	4	5	5	6	4.4375	1
134758143	1	2	1	67	9	53.2299995422363	2	2	2	1	7	1	1	2	1	4	7	4	6	5	7	6	3	5	6	5.0625	1
134013792	1	2	1	71.9400024414063	16	66.8899993896484	3	2	2	1	7	1	1	1	2	7	6	7	6	6	7	6	6	6	7	5.125	1
135452371	2	2	1	71.3099975585938	15	48.4099998474121	4	2	1	1	7	3	3	3	5	6	6	5	7	6	6	5	5	6	6	5.375	0
135099466	1	2	2	36.0999984741211	9	44.810001373291	5	1	1	1	7	2	2	2	6	4	6	4	7	6	6	7	7	5	6	5.375	0
135594579	1	2	2	36.0999984741211	12	34.7000007629395	3	2	1	1	7	3	2	2	2	7	7	6	6	7	6	5	6	6	5	5.5625	0
134784014	1	2	2	31.0699996948242	9	44.810001373291	4	1	2	1	7	3	2	2	6	5	7	5	6	6	5	7	6	6	7	4.8125	0
134008923	2	2	1	71.3099975585938	16	52.310001373291	3	2	2	1	7	3	2	2	2	4	3	5	4	6	3	3	6	4	5	4.6875	0
133236958	1	3	2	71.3099975585938	15	44.810001373291	4	2	1	1	7	1	2	2	3	6	7	7	7	6	7	5	6	5	6	5.1875	0
135591354	1	3	1	31.0699996948242	12	36.0999984741211	4	1	1	1	7	2	2	1	5	5	7	6	5	4	5	6	7	6	5	4.6875	0
135451813	1	3	1	49.5	6	43.5900001525879	4	2	2	1	7	3	3	2	2	6	4	5	5	6	4	6	6	6	6	4.875	0
134750975	1	3	2	71.3099975585938	16	53.0499992370605	5	2	1	1	7	1	1	1	2	5	5	6	5	7	6	5	6	6	5	5.1875	0
134012034	1	3	2	71.3099975585938	12	50.9700012207031	1	2	1	1	7	3	3	3	3	2	5	4	4	4	3	5	4	3	4	3.8125	0
134008454	2	3	2	31.0699996948242	9	38.8300018310547	1	2	1	1	7	3	3	3	2	5	6	6	6	5	6	6	6	6	6	4.875	0
135455437	1	3	1	71.3099975585938	16	44.810001373291	5	2	1	1	7	1	1	2	2	6	5	7	6	7	4	6	3	5	6	5	0
134764619	1	3	1	67	12	34.2299995422363	2	2	2	1	7	1	1	1	4	6	4	4	5	6	6	5	5	4	4	5.125	0
135593953	2	3	2	36.0999984741211	9	50.9700012207031	2	2	1	1	7	3	3	3	5	5	5	4	5	2	4	3	5	4	5	3.6875	0
135109401	1	3	2	71.3099975585938	15	44.810001373291	1	2	1	1	7	3	3	3	6	4	4	4	5	5	4	4	5	5	4	4.125	0
134779561	1	3	1	71.9400024414063	23	58.1699981689453	2	2	1	1	7	3	2	2	2	2	5	6	4	4	5	5	4	6	7	4.625	0
134010434	2	5	1	42	12	41.0999984741211	1	2	2	1	7	1	2	2	7	5	5	5	5	5	5	5	5	5	5	5	0
134009086	1	5	2	23.8199996948242	6	36.5699996948242	5	2	1	1	7	3	3	3	2	5	5	6	6	5	6	6	6	5	6	5.125	0
135428711	2	5	2	36.0999984741211	9	48.7099990844727	5	2	1	1	7	3	2	2	4	2	6	2	5	3	6	3	2	6	4	4.5	0
134866309	2	5	2	23.8199996948242	6	44.810001373291	5	2	1	1	7	1	2	3	6	5	5	4	6	6	5	5	5	5	6	4.625	0
135374649	1	5	1	31.0699996948242	12	25.9899997711182	4	2	1	1	7	3	3	3	2	7	7	6	6	5	7	6	5	5	7	5.125	0
134860503	2	1	2	42	15	54.2799987792969	2	2	2	1	3	1	3	1	2	4	3	5	4	4	6	6	6	4	7	5.0625	0
135115692	1	1	1	71.9400024414063	16	44.810001373291	3	2	2	1	3	1	1	1	6	6	7	6	7	7	6	7	7	6	7	5.3125	0
135452873	2	1	1	31.0699996948242	12	58.1699981689453	3	1	2	1	3	1	2	1	2	6	6	5	6	4	6	5	5	7	5	4.625	1
135405457	1	1	1	36.0999984741211	9	48.4099998474121	5	2	2	1	3	1	2	3	2	4	3	4	5	4	4	5	4	4	3	3.6875	0
135446882	2	1	1	53.9099998474121	16	50.6800003051758	3	1	2	1	3	1	1	3	2	5	6	5	6	5	6	7	6	5	7	4.75	1
134012908	2	1	1	67	16	50.9700012207031	3	2	1	1	3	2	2	3	4	5	6	4	4	4	6	5	5	4	6	5.5625	0
135221296	2	1	1	23.8199996948242	12	44.810001373291	3	2	1	1	3	2	3	2	1	4	6	5	6	4	5	7	6	4	6	5.3125	0
135404316	2	1	2	71.9400024414063	23	44.5200004577637	4	2	1	1	3	3	3	2	5	3	6	7	6	5	4	3	2	2	2	3.25	0
135409940	1	1	2	42	16	48.7099990844727	3	2	2	1	3	1	2	2	2	6	6	7	6	7	7	5	6	5	7	5.25	0
135451710	2	1	1	49.5	12	69.2699966430664	3	2	1	1	3	1	1	3	2	4	6	5	6	6	6	6	5	5	5	4.8125	0
135413227	2	1	1	71.9400024414063	16	55.9099998474121	4	2	2	1	3	1	1	2	2	5	6	7	6	5	6	7	6	7	7	5.5	0
134769443	1	1	1	67	12	52.310001373291	3	2	2	1	3	1	1	3	2	5	7	7	7	6	6	7	7	6	6	5.3125	1
135413167	1	1	1	71.3099975585938	16	54.5699996948242	2	2	2	1	3	1	1	1	2	6	4	5	6	4	4	5	4	4	5	4.0625	0
135594321	1	1	1	71.3099975585938	15	44.810001373291	3	2	1	1	3	1	1	1	2	6	7	6	6	7	6	7	6	6	7	4.5	0
134781463	1	1	1	67	16	58.1699981689453	2	2	4	1	3	1	1	1	6	7	6	5	5	6	6	7	7	7	6	5.125	0
135446477	1	1	1	71.3099975585938	16	66.4100036621094	3	2	2	1	3	1	1	1	1	6	6	5	7	6	6	6	6	7	7	4.6875	1
135415584	2	1	2	67	16	73.9000015258789	2	2	2	1	3	1	1	1	2	6	5	5	6	6	5	4	5	6	7	5	0
133245060	1	1	1	67	16	54.5699996948242	2	2	3	1	3	1	1	1	3	5	5	5	6	6	6	7	7	6	5	5.125	0
135429916	1	1	2	36.0999984741211	16	62.810001373291	2	2	2	1	3	1	1	1	4	5	5	5	5	6	5	6	4	4	5	4.625	0
135595232	1	1	1	71.9400024414063	19	66.4100036621094	1	2	1	1	3	1	1	1	1	7	7	7	7	7	7	7	4	5	6	4.5	0
135453231	1	1	1	67	15	47.0800018310547	3	1	2	1	3	2	2	3	5	6	6	7	6	7	6	7	7	6	6	3.875	0
135413027	2	1	2	64.5999984741211	16	61.7700004577637	3	2	1	1	3	2	1	1	2	6	6	7	6	5	6	7	6	6	7	5.3125	0
135594815	2	1	1	36.0999984741211	15	54.5699996948242	2	2	1	1	3	2	1	1	2	6	7	5	7	6	7	6	7	6	6	5.3125	0
135415616	1	1	2	64.5999984741211	16	54.5699996948242	2	2	1	1	3	2	2	1	5	6	4	5	5	4	6	6	5	4	4	4.375	0
134749563	1	1	1	67	15	54.5699996948242	4	2	1	1	3	2	1	1	2	5	5	6	7	6	6	5	5	6	6	5.125	0
135043418	2	1	1	71.3099975585938	15	54.5699996948242	3	2	1	1	3	2	1	1	2	5	6	5	5	5	6	7	6	5	6	4.875	1
135592728	1	1	2	36.0999984741211	9	44.810001373291	2	2	1	1	3	3	3	3	6	6	2	5	4	6	2	4	3	6	5	3.875	0
133235045	1	1	1	71.3099975585938	15	56.6599998474121	2	2	1	1	3	1	1	1	1	7	6	6	5	5	6	5	6	5	5	5.5625	0
134931651	2	1	2	42	16	71.5299987792969	1	2	2	1	3	1	1	1	2	3	3	2	3	3	3	4	4	2	5	5	1
135451832	2	1	1	23.8199996948242	6	48.7099990844727	3	2	1	1	3	2	2	3	2	5	5	5	5	5	6	6	6	6	7	4.5	0
135430031	1	1	2	71.3099975585938	16	61.7700004577637	3	2	1	1	3	2	1	2	5	5	5	6	5	6	5	5	6	5	6	5.1875	0
135591279	1	1	1	31.0699996948242	9	48.4099998474121	2	2	1	1	3	3	3	3	2	3	4	2	3	4	3	2	3	3	4	4.75	0
134795707	2	1	1	71.3099975585938	15	52.939998626709	4	2	1	1	3	3	3	3	6	5	6	7	7	5	6	7	5	6	7	5.3125	0
135591256	1	1	1	31.0699996948242	9	48.4099998474121	2	2	1	1	3	3	3	3	2	2	3	5	3	4	3	5	4	3	2	4.875	0
134009441	2	1	1	71.3099975585938	16	54.5699996948242	3	2	2	1	3	1	2	2	2	5	6	6	4	5	5	4	5	6	5	5.0625	0
134887921	2	1	1	71.3099975585938	16	59.2099990844727	2	2	2	1	3	1	1	1	3	7	7	7	7	7	5	7	7	7	7	5.5	0
133932875	1	1	2	71.3099975585938	12	55.9099998474121	4	2	1	1	3	1	1	2	5	7	7	5	7	7	7	7	7	7	6	5	0
135451792	2	1	1	53.9099998474121	16	54.5699996948242	3	2	2	1	3	1	1	2	3	6	6	6	7	7	6	6	6	7	7	5.0625	0
134878480	1	1	1	23.8199996948242	6	48.4099998474121	1	2	2	1	3	1	3	3	2	6	5	7	6	7	7	6	6	7	6	5.5625	1
135310568	2	1	1	71.3099975585938	16	68.2200012207031	4	1	1	1	3	1	1	1	1	5	6	5	4	4	5	6	6	6	4	5.6875	0
134752639	2	1	1	71.3099975585938	15	46.3300018310547	3	2	2	1	3	1	1	2	2	6	5	5	6	5	6	7	6	5	5	5.375	0
135078560	1	1	1	53.9099998474121	15	52.310001373291	2	2	1	1	3	1	1	1	1	5	6	4	6	5	4	6	5	5	5	4.6875	1
135594501	1	1	1	71.3099975585938	16	50.439998626709	3	2	2	1	3	1	1	2	2	6	6	7	7	6	6	7	7	6	7	5.75	0
134923281	2	1	1	71.9400024414063	16	34.2299995422363	4	1	1	1	3	1	1	2	6	3	5	4	5	6	5	6	5	6	5	4.75	0
135397483	1	1	1	71.9400024414063	16	52.310001373291	3	2	2	1	3	2	2	2	2	6	3	3	5	4	5	2	2	4	3	5.0625	0
135451701	1	1	1	71.3099975585938	15	40.1699981689453	3	2	2	1	3	2	1	1	3	5	6	5	5	5	6	4	5	4	6	4.5	0
134797484	1	1	1	49.5	12	44.810001373291	4	1	2	1	3	2	1	3	2	5	5	4	4	4	4	7	7	5	6	5.375	1
135452243	2	1	1	71.3099975585938	16	58.1699981689453	2	2	2	1	3	2	2	1	1	5	6	7	5	6	7	6	5	6	7	5.375	0
134742535	1	1	2	71.3099975585938	16	57.6399993896484	2	2	1	1	3	2	1	2	3	5	6	5	6	7	6	5	6	7	6	5.375	0
135594528	2	1	1	64.5999984741211	15	45.8499984741211	4	1	1	1	3	3	3	3	2	3	5	4	4	4	5	6	6	5	6	5.0625	0
135430908	1	1	2	67	16	40.6800003051758	2	2	2	1	3	3	2	2	4	5	4	5	5	6	5	5	6	5	5	4.875	0
134774624	1	1	1	23.8199996948242	6	42.9500007629395	4	1	2	1	3	3	3	3	2	2	5	4	6	4	3	5	6	2	2	4.5	0
135589332	1	1	1	60.8600006103516	15	40.6199989318848	4	2	1	1	3	3	3	3	5	5	5	4	5	4	5	5	5	6	5	4.875	0
135007842	2	1	1	71.3099975585938	15	48.7099990844727	3	2	1	1	3	2	1	1	2	5	7	7	7	6	7	7	7	5	6	5.5625	0
134234660	1	1	1	36.0999984741211	12	48.4099998474121	2	2	1	1	3	3	3	3	2	4	6	6	5	5	4	6	5	4	6	4.9375	0
135127701	2	1	1	67	15	52.310001373291	5	2	1	1	3	1	1	2	6	6	6	6	5	6	5	6	7	6	6	5.3125	0
134019312	1	1	2	67	15	65.6699981689453	3	2	1	1	3	1	1	1	2	5	7	5	6	6	5	7	5	5	6	5	0
134009763	1	1	1	71.9400024414063	16	74.8399963378906	2	2	2	1	3	1	1	1	3	7	3	6	4	6	6	3	7	7	4	5.3125	1
134777859	1	1	2	71.3099975585938	16	40.1699981689453	1	2	1	1	3	1	1	2	2	4	5	5	6	7	6	5	7	6	6	4.5625	0
134742521	1	1	1	64.5999984741211	16	61.0200004577637	3	2	2	1	3	2	2	3	1	6	6	5	5	6	7	6	5	6	7	5.5625	0
134818855	2	1	1	71.3099975585938	16	50.9700012207031	3	2	2	1	3	2	2	2	2	6	6	5	6	5	3	5	5	6	4	5.1875	0
135079188	1	1	2	60.8600006103516	12	48.4099998474121	3	2	2	1	3	2	2	2	3	6	7	6	6	6	6	7	4	6	6	5.1875	1
134826119	1	1	1	31.0699996948242	15	48.7099990844727	3	2	2	1	3	2	1	1	4	4	5	6	6	5	6	6	6	5	7	5.3125	0
134748220	2	1	2	71.9400024414063	16	61.7700004577637	3	2	2	1	3	2	1	1	2	7	5	6	7	6	7	5	6	7	6	5.1875	0
134742443	1	1	1	64.5999984741211	12	61.7700004577637	3	2	2	1	3	3	3	3	4	7	5	7	6	6	5	6	7	6	5	5.3125	0
134748163	2	1	2	71.9400024414063	16	60.4300003051758	3	2	1	1	3	3	3	3	2	7	5	6	7	5	7	5	6	7	6	5.5625	0
134773334	2	1	1	67	12	55.9099998474121	4	2	1	1	3	3	3	3	6	5	4	6	7	6	6	7	5	4	5	5.3125	0
134746198	1	1	1	67	15	55.3199996948242	1	2	1	1	3	1	3	3	3	4	5	5	7	6	5	7	6	4	6	5	0
134743977	2	1	1	42	15	52.310001373291	3	2	1	1	3	1	1	3	2	5	7	6	6	5	6	4	7	7	6	4.9375	0
135078229	2	1	1	67	15	48.2299995422363	4	2	1	1	3	1	1	1	2	6	7	6	6	5	6	6	5	4	6	4.8125	0
134782346	2	1	1	71.3099975585938	16	61.0200004577637	4	2	2	1	3	1	1	2	6	4	7	7	7	7	7	7	7	7	7	5	1
134773452	2	1	2	67	16	57.4199981689453	3	2	2	1	3	1	1	1	5	4	7	6	5	6	5	6	7	6	5	4.75	0
134744060	2	1	1	67	16	54.5699996948242	2	1	1	1	3	1	1	2	6	6	4	6	7	6	5	6	5	7	5	4.9375	0
134748049	2	1	1	53.9099998474121	15	60.5499992370605	3	2	1	1	3	1	1	1	2	4	4	4	5	5	4	6	5	4	5	4.375	0
134848992	1	1	1	71.3099975585938	16	52.310001373291	3	2	1	1	3	1	1	1	1	5	5	5	5	5	6	5	6	5	5	4	0
134744406	1	1	2	71.3099975585938	15	48.4099998474121	4	2	3	1	3	1	1	3	2	3	6	4	3	5	3	4	5	5	4	4.5625	0
134746011	2	1	1	71.3099975585938	15	61.0200004577637	2	1	1	1	3	2	2	2	3	5	7	7	7	6	7	7	6	7	7	4.875	0
135310895	1	1	1	71.9400024414063	19	54.5699996948242	4	2	1	1	3	3	3	3	1	5	7	7	7	7	7	4	7	3	5	4.9375	0
135430570	1	1	1	36.0999984741211	6	54.5699996948242	3	2	1	1	3	3	3	3	2	7	6	6	7	7	6	7	6	5	7	5.5	0
134744261	1	1	1	67	15	58.1699981689453	1	2	1	1	3	3	3	3	2	5	4	5	5	4	5	6	6	5	5	5.125	0
135594523	2	1	1	71.3099975585938	16	52.310001373291	4	2	1	1	3	3	3	3	3	6	7	6	5	5	6	7	5	7	6	5.125	0
134875082	2	1	1	23.8199996948242	12	54.5699996948242	4	2	1	1	3	3	3	3	2	5	7	5	4	4	5	7	7	6	5	4.8125	0
134771884	2	1	2	23.8199996948242	12	55.9099998474121	2	2	3	1	3	3	3	3	6	4	6	5	6	5	6	6	5	5	5	5.75	0
135025006	2	2	1	71.9400024414063	12	57.8699989318848	4	2	2	1	3	1	1	2	2	6	6	6	5	4	4	6	7	6	5	4.4375	0
134792660	2	2	1	67	12	46.8400001525879	1	2	2	1	3	2	2	3	6	7	6	7	5	4	6	7	5	4	6	4.9375	0
135345872	1	2	2	31.0699996948242	6	44.3499984741211	1	2	1	1	3	3	2	3	3	4	7	7	6	5	7	6	7	7	4	4.5	0
134008782	1	2	1	42	15	54.5699996948242	4	2	2	1	3	1	1	2	3	6	6	5	6	6	5	5	6	5	5	5.125	0
134756690	2	2	2	49.5	9	36.0999984741211	3	2	2	1	3	2	2	1	4	5	6	5	6	7	5	6	5	6	4	4.1875	0
135429512	1	2	1	64.5999984741211	16	48.4099998474121	3	2	1	1	3	3	3	3	3	6	5	6	5	6	5	4	5	6	5	4.8125	0
135430080	1	2	1	64.5999984741211	16	48.4099998474121	3	2	1	1	3	3	3	3	3	5	6	5	4	5	6	5	6	5	6	5.0625	0
135415690	2	2	1	64.5999984741211	16	48.4099998474121	3	2	1	1	3	3	3	3	5	5	6	5	6	5	6	5	4	5	6	4.8125	0
135415612	1	2	2	36.0999984741211	16	54.5699996948242	3	2	1	1	3	3	3	3	6	6	5	6	5	7	6	5	6	7	5	5.25	0
135449578	1	2	1	71.3099975585938	15	55.6100006103516	3	2	1	1	3	3	3	3	3	6	5	6	5	6	4	6	7	6	6	3.875	0
134007964	1	2	2	53.9099998474121	9	34.7000007629395	4	2	2	1	3	2	2	3	2	2	6	2	7	3	7	2	6	6	3	4.3125	0
134925483	1	2	1	64.5999984741211	6	71.5299987792969	5	2	1	1	3	2	2	3	2	5	6	6	6	6	5	2	3	6	7	5.625	1
135409859	1	2	1	67	15	52.310001373291	1	2	3	1	3	3	3	3	5	4	6	5	7	4	5	5	6	4	6	4.4375	0
135411423	1	2	2	23.8199996948242	12	52.310001373291	4	2	2	1	3	1	1	2	2	6	7	6	7	6	6	5	6	6	7	5.25	0
134756928	2	2	1	64.5999984741211	12	75.129997253418	3	2	3	1	3	1	1	1	3	5	5	6	4	6	7	3	5	6	5	5.1875	0
133239701	1	2	1	71.3099975585938	15	44.810001373291	2	2	2	1	3	2	2	1	2	6	6	7	6	5	5	6	7	7	6	5.125	0
135198439	1	2	2	71.3099975585938	16	52.310001373291	4	2	1	1	3	2	2	2	5	6	7	6	7	6	5	6	7	7	6	5.5	1
134899796	2	2	1	71.3099975585938	15	54.5699996948242	3	2	2	1	3	2	2	2	2	6	7	6	7	7	7	7	6	7	7	5.125	0
134743684	1	2	2	67	12	50.6800003051758	3	2	2	1	3	3	3	3	2	6	6	4	6	4	6	7	7	5	6	5	1
135418924	1	2	2	31.0699996948242	9	36.0999984741211	2	2	1	1	3	3	3	3	2	5	6	6	5	6	5	6	6	4	5	5.5	0
135417868	1	2	1	71.9400024414063	16	49.9300003051758	3	1	1	1	3	3	3	3	1	7	6	3	4	3	3	6	4	6	4	4.9375	0
134011872	2	2	2	64.5999984741211	15	36.2700004577637	5	1	2	1	3	2	1	1	2	4	6	6	5	5	4	7	5	7	7	5.375	1
135417518	1	2	2	67	12	52.310001373291	2	2	1	1	3	1	1	1	6	5	3	4	4	2	2	4	5	4	3	3.8125	0
135078442	1	2	1	36.0999984741211	9	55.9099998474121	3	2	1	1	3	1	1	3	6	4	5	5	5	4	5	6	5	4	6	4.75	0
134756842	1	2	2	71.3099975585938	16	66.8899993896484	3	2	1	1	3	1	1	1	2	6	5	6	7	6	6	5	6	6	5	5.1875	0
134779754	2	2	2	67	16	48.7099990844727	3	2	2	1	3	1	1	1	5	5	5	6	5	6	5	7	6	5	6	4.625	0
134763466	1	2	1	71.9400024414063	16	71.5299987792969	3	2	1	1	3	1	1	2	2	6	6	5	6	6	5	5	6	6	6	4.875	0
134776805	2	2	1	71.3099975585938	15	59.5099983215332	3	2	1	1	3	3	3	2	6	5	6	5	6	6	7	6	7	6	6	5.375	0
135448391	2	2	1	64.5999984741211	15	54.5699996948242	3	2	1	1	3	3	3	3	1	5	6	5	4	5	6	6	5	7	5	5.3125	0
134965208	2	3	1	42	9	64.1500015258789	2	2	2	1	3	1	1	1	1	6	5	4	6	6	6	7	6	5	5	4.875	0
135416734	1	3	2	36.0999984741211	16	54.5699996948242	5	2	1	1	3	2	2	1	6	6	5	6	7	6	5	6	5	6	6	5.375	0
135090319	2	3	1	36.0999984741211	12	54.5699996948242	5	2	1	1	3	3	3	3	2	4	5	5	6	7	6	7	5	6	6	5	0
135341990	2	3	1	49.5	9	49.4500007629395	5	2	1	1	3	2	2	2	6	4	6	6	7	7	5	6	4	4	7	5.125	0
134747484	2	3	1	53.9099998474121	12	44.810001373291	5	2	2	1	3	1	2	2	2	3	3	4	4	3	2	5	6	4	4	3.6875	0
135452431	1	3	2	31.0699996948242	12	42.9500007629395	3	2	1	1	3	1	2	2	6	5	7	5	7	7	4	7	7	7	7	5.6875	0
134761483	2	3	1	71.9400024414063	15	58.1699981689453	3	2	1	1	3	1	1	1	4	5	5	6	7	4	5	6	4	5	6	4.9375	0
134807777	2	3	1	23.8199996948242	9	43.8800010681152	1	2	2	1	3	3	3	3	2	4	6	7	7	6	7	6	7	5	4	5.625	0
134766226	2	3	1	71.3099975585938	16	48.7099990844727	4	2	2	1	3	1	2	2	5	5	6	4	5	4	5	6	7	6	5	4.3125	0
135218500	2	4	1	36.0999984741211	9	44.810001373291	1	2	1	1	3	2	2	3	2	7	7	7	7	7	5	7	6	7	5	5.3125	0
135415438	2	4	1	36.0999984741211	6	50.9700012207031	5	2	2	1	3	2	2	3	3	3	7	5	6	4	7	5	5	7	6	5	0
135416857	2	4	1	31.0699996948242	9	53.2299995422363	2	2	1	1	3	2	2	2	2	5	7	6	6	5	6	7	6	6	7	5.5	0
134818960	2	5	2	31.0699996948242	15	36.5699996948242	2	2	1	1	3	2	2	3	3	6	4	5	4	6	7	4	5	6	5	4.6875	0
134009281	2	5	1	12	9	31.4500007629395	1	2	1	1	3	2	3	3	6	4	5	4	3	4	4	6	6	5	6	4.5625	0
134745215	2	5	1	53.9099998474121	12	46.5499992370605	4	2	2	1	3	1	1	3	2	6	5	5	6	5	4	4	5	6	5	5.0625	0
134826350	2	5	2	23.8199996948242	9	34.8699989318848	5	2	2	1	3	2	2	3	2	6	6	6	6	5	5	7	7	6	7	4.5625	0
135450284	2	1	1	42	16	70.4899978637695	3	2	4	1	1	1	1	1	1	7	5	2	7	3	4	2	7	6	7	5.125	0
134796181	1	1	1	31.0699996948242	12	54.5699996948242	2	2	1	1	1	1	2	2	1	5	5	6	5	5	4	5	6	5	5	5.125	0
134742713	1	1	1	53.9099998474121	15	58.1699981689453	4	2	1	1	1	1	1	3	6	6	6	7	6	6	5	7	6	6	5	5.25	0
135452321	2	1	1	71.3099975585938	15	70.4899978637695	3	2	2	1	1	3	3	3	2	4	2	4	3	6	5	5	3	5	4	4.5625	0
135412301	1	1	1	64.5999984741211	15	54.5699996948242	2	2	1	1	1	3	3	1	5	4	5	4	4	5	5	6	4	5	7	4.8125	0
135449597	2	1	1	42	16	59.5099983215332	3	2	2	1	1	2	2	2	5	5	6	3	4	4	5	5	5	4	5	4.1875	0
135402586	2	1	1	53.9099998474121	12	48.7099990844727	4	2	1	1	1	3	3	3	2	5	6	5	7	6	2	7	7	6	7	4.4375	0
135426705	1	1	1	50	15	76.4700012207031	1	2	2	1	1	3	3	3	3	5	2	4	6	2	5	3	7	4	7	4.5625	0
135300268	1	1	1	60.8600006103516	19	66.4100036621094	3	2	1	1	1	1	1	1	2	6	7	5	6	6	5	5	7	7	7	5	0
135089140	2	2	1	64.5999984741211	12	78.7300033569336	3	2	1	1	1	3	3	3	6	5	2	3	4	4	2	7	5	5	2	5.625	0
135430516	1	2	2	64.5999984741211	12	40.0900001525879	3	2	2	1	1	1	2	1	5	4	5	5	4	5	6	5	5	4	5	4.6875	0
134863680	2	5	2	60.8600006103516	15	52.0099983215332	4	2	1	1	1	3	3	3	6	7	7	7	6	7	6	7	7	7	7	5.875	1
